# Supplementary material for: A spatially resolved atlas of the human lung characterizes a gland-associated immune niche
Source: Nat Genet. 2022 Dec 21;55(1):66–77. doi: 10.1038/s41588-022-01243-4 (PMC9839452; doi:10.1038/s41588-022-01243-4)
Supplement: Supplementary file 4 — Supplementary Tables 1 [file 41588_2022_1243_MOESM4_ESM.xlsx]

## Sheet: Supplementary Table 1
Donor metadata
Donor	Donor ID 2	Age range	Sex	BMI range	Smoking status	Years smoking	Ethnic origin
A26	386C	75-80	Female	25-30	non	0	white
A32	411C	25-30	Male	20-24	current	15	white
A37	428C	55-60	Female	20-24	current	30	white
A40	453C	60-64	Male	35-40	current	50	white
A41	454C	55-60	Female	35-40	past	unknown	white
A42	456C	60-64	Male	30-34	unknown	unknown	white
A44	466C	65-70	Male	25-30	current	40	white
A43	464C	35-40	Male	20-24	current	unknown	white
A47	490C	55-60	Female	20-24	non	0	white
A48	500C	60-64	Male	20-24	current	40	white
A50	525B	75-80	Female	20-24	past	40	white
A61	640C	70-74	Female	30-34	past	unknown	white
A63	689C	40-44	Male	20-24	current	21	white

## Sheet: Supplementary Table 2
Sample and donor info for single-cell RNA-seq runs
sample	ID_hr	Location_long	Location	Spatial_code	Material	sample	Protocol_code	Cell_fraction	Dissociation enzyme	Donor	Donor_ID_2	Age	BMI	Smoking_status	Years_smoking	Sex	Version	Sequencing_run_gene_expression	ID_BCR	ID_TCR
5841STDY7991475	A37-LNG-1-SC-45P-1	Lower Left Lobe	LowLeftPar	1	single_cells	5841STDY7991475	LibCD45pos	CD45pos	Liberase	A37	428C	55-60	20-24	current	30	Female	10x5prime	30328	5841STDY7998693	5841STDY7998709
5841STDY7991476	A37-LNG-3-SC-45P-1	Bronchi 2-3 divison with surrounding parenchyma	Bronchi.2.3	3	single_cells	5841STDY7991476	LibCD45pos	CD45pos	Liberase	A37	428C	55-60	20-24	current	30	Female	10x5prime	30070	5841STDY7998694	5841STDY7998710
5841STDY7991477	A37-LNG-4-SC-45P-1	Bronchi 4th divison with surrounding parenchyma	Bronchi.4	4	single_cells	5841STDY7991477	LibCD45pos	CD45pos	Liberase	A37	428C	55-60	20-24	current	30	Female	10x5prime	30070	5841STDY7998695	5841STDY7998711
5841STDY7991478	A37-LNG-4-SC-45P-2	Bronchi 4th divison with surrounding parenchyma	Bronchi.4	4	single_cells	5841STDY7991478	LibCD45pos	CD45pos	Liberase	A37	428C	55-60	20-24	current	30	Female	10x5prime	30070	5841STDY7998696	5841STDY7998712
5841STDY7991479	A37-LNG-5-SC-45P-1	Upper left lobe	TopLeftPar	5	single_cells	5841STDY7991479	LibCD45pos	CD45pos	Liberase	A37	428C	55-60	20-24	current	30	Female	10x5prime	30070	5841STDY7998697	5841STDY7998713
5841STDY7991482	A37-LNG-1-SC-45N-1	Lower Left Lobe	LowLeftPar	1	single_cells	5841STDY7991482	LibCD45neg_TrypLibUndigest	CD45neg and Liberase undigested	Liberase and trypsin	A37	428C	55-60	20-24	current	30	Female	10x5prime	30070	5841STDY7998701	5841STDY7998717
5841STDY7991483	A37-LNG-2-SC-45N-1	Trachea	Trachea	2	single_cells	5841STDY7991483	LibCD45neg_TrypLibUndigest	CD45neg and Liberase undigested	Liberase and trypsin	A37	428C	55-60	20-24	current	30	Female	10x5prime	30070	5841STDY7998702	5841STDY7998718
5841STDY7991484	A37-LNG-3-SC-45N-1	Bronchi 2-3 divison with surrounding parenchyma	Bronchi.2.3	3	single_cells	5841STDY7991484	LibCD45neg_TrypLibUndigest	CD45neg and Liberase undigested	Liberase and trypsin	A37	428C	55-60	20-24	current	30	Female	10x5prime	30070	5841STDY7998703	5841STDY7998719
5841STDY7991485	A37-LNG-4-SC-45N-1	Bronchi 4th divison with surrounding parenchyma	Bronchi.4	4	single_cells	5841STDY7991485	LibCD45neg_TrypLibUndigest	CD45neg and Liberase undigested	Liberase and trypsin	A37	428C	55-60	20-24	current	30	Female	10x5prime	30070	5841STDY7998704	5841STDY7998720
5841STDY7991486	A37-LNG-4-SC-45N-2	Bronchi 4th divison with surrounding parenchyma	Bronchi.4	4	single_cells	5841STDY7991486	LibCD45neg_TrypLibUndigest	CD45neg and Liberase undigested	Liberase and trypsin	A37	428C	55-60	20-24	current	30	Female	10x5prime	30070	5841STDY7998705	5841STDY7998721
5841STDY7991487	A37-LNG-5-SC-45N-1	Upper left lobe	TopLeftPar	5	single_cells	5841STDY7991487	LibCD45neg_TrypLibUndigest	CD45neg and Liberase undigested	Liberase and trypsin	A37	428C	55-60	20-24	current	30	Female	10x5prime	30070	5841STDY7998706	5841STDY7998722
HCATisStab7732261	HCATisStab7732261	Lower Left Lobe	LowLeftPar	1	single_cells	HCATisStab7732261	ColAll	All cells	CollagenaseD	A26	386C	75-80	25-30	non	0	Female	10x3prime_v2	27674	NA	NA
HCATisStab7732262	HCATisStab7732262	Lower Left Lobe	LowLeftPar	1	single_cells	HCATisStab7732262	ColAll	All cells	CollagenaseD	A26	386C	75-80	25-30	non	0	Female	10x3prime_v2	27674	NA	NA
HCATisStab7732263	HCATisStab7732263	Lower Left Lobe	LowLeftPar	1	single_cells	HCATisStab7732263	ColAll	All cells	CollagenaseD	A26	386C	75-80	25-30	non	0	Female	10x3prime_v2	27674	NA	NA
HCATisStab7732264	HCATisStab7732264	Lower Left Lobe	LowLeftPar	1	single_cells	HCATisStab7732264	ColAll	All cells	CollagenaseD	A26	386C	75-80	25-30	non	0	Female	10x3prime_v2	27674	NA	NA
WSSS_A_LNG8620059	A47-LNG-1-SC-1st-1	Lower Left Lobe	LowLeftPar	1	single_cells	WSSS_A_LNG8620059	LibAll	All cells	Liberase	A47	490C	55-60	20-24	non	0	Female	10x5prime	32111	NA	NA
WSSS_A_LNG8620060	A47-LNG-1-SC-2nd-1	Lower Left Lobe	LowLeftPar	1	single_cells	WSSS_A_LNG8620060	TrypLibUndigest	Liberase undigested	Liberase and trypsin	A47	490C	55-60	20-24	non	0	Female	10x5prime	32111	NA	NA
WSSS_A_LNG8620061	A47-LNG-2-SC-1st-1	Trachea	Trachea	2	single_cells	WSSS_A_LNG8620061	LibAll	All cells	Liberase	A47	490C	55-60	20-24	non	0	Female	10x5prime	32111	NA	NA
WSSS_A_LNG8620062	A47-LNG-2-SC-2nd-1	Trachea	Trachea	2	single_cells	WSSS_A_LNG8620062	TrypLibUndigest	Liberase undigested	Liberase and trypsin	A47	490C	55-60	20-24	non	0	Female	10x5prime	32111	NA	WSSS_A_LNG8620155
WSSS_A_LNG8620063	A47-LNG-3-SC-1st-1	Bronchi 2-3 divison with surrounding parenchyma	Bronchi.2.3	3	single_cells	WSSS_A_LNG8620063	LibAll	All cells	Liberase	A47	490C	55-60	20-24	non	0	Female	10x5prime	32111	NA	WSSS_A_LNG8620156
WSSS_A_LNG8620064	A47-LNG-3-SC-2nd-1	Bronchi 2-3 divison with surrounding parenchyma	Bronchi.2.3	3	single_cells	WSSS_A_LNG8620064	TrypLibUndigest	Liberase undigested	Liberase and trypsin	A47	490C	55-60	20-24	non	0	Female	10x5prime	32111	NA	WSSS_A_LNG8620157
WSSS_A_LNG8620065	A47-LNG-4-SC-1st-1	Bronchi 4th divison with surrounding parenchyma	Bronchi.4	4	single_cells	WSSS_A_LNG8620065	LibAll	All cells	Liberase	A47	490C	55-60	20-24	non	0	Female	10x5prime	32111	NA	WSSS_A_LNG8620158
WSSS_A_LNG8620066	A47-LNG-4-SC-2nd-1	Bronchi 4th divison with surrounding parenchyma	Bronchi.4	4	single_cells	WSSS_A_LNG8620066	TrypLibUndigest	Liberase undigested	Liberase and trypsin	A47	490C	55-60	20-24	non	0	Female	10x5prime	32111	NA	WSSS_A_LNG8620159
WSSS_A_LNG8620067	A47-LNG-5-SC-1st-1	Upper left lobe	TopLeftPar	5	single_cells	WSSS_A_LNG8620067	LibAll	All cells	Liberase	A47	490C	55-60	20-24	non	0	Female	10x5prime	32111	NA	NA
WSSS_A_LNG8620068	A47-LNG-5-SC-2nd-1	Upper left lobe	TopLeftPar	5	single_cells	WSSS_A_LNG8620068	TrypLibUndigest	Liberase undigested	Liberase and trypsin	A47	490C	55-60	20-24	non	0	Female	10x5prime	32111	NA	NA
WSSS_A_LNG8708934	A37-LNG-1-SC-45P-1	Lower Left Lobe	LowLeftPar	1	single_cells	WSSS_A_LNG8708934	LibCD45pos	CD45pos	Liberase	A37	428C	55-60	20-24	current	30	Female	10x5prime	30070	5841STDY7998693	5841STDY7998709
WSSS8015042	A40-LNG-1-SC-45P-1	Lower Left Lobe	LowLeftPar	1	single_cells	WSSS8015042	LibCD45pos	CD45pos	Liberase	A40	453C	60-64	35-40	current	50	Male	10x5prime	31131	WSSS8090101	WSSS8090091
WSSS8015043	A40-LNG-2-SC-45P-1	Trachea	Trachea	2	single_cells	WSSS8015043	LibCD45pos	CD45pos	Liberase	A40	453C	60-64	35-40	current	50	Male	10x5prime	31131	WSSS8090102	WSSS8090092
WSSS8015044	A40-LNG-3-SC-45P-1	Bronchi 2-3 divison with surrounding parenchyma	Bronchi.2.3	3	single_cells	WSSS8015044	LibCD45pos	CD45pos	Liberase	A40	453C	60-64	35-40	current	50	Male	10x5prime	31131	WSSS8090103	WSSS8090093
WSSS8015045	A40-LNG-4-SC-45P-1	Bronchi 4th divison with surrounding parenchyma	Bronchi.4	4	single_cells	WSSS8015045	LibCD45pos	CD45pos	Liberase	A40	453C	60-64	35-40	current	50	Male	10x5prime	31131	WSSS8090104	WSSS8090094
WSSS8015046	A40-LNG-5-SC-45P-1	Upper left lobe	TopLeftPar	5	single_cells	WSSS8015046	LibCD45pos	CD45pos	Liberase	A40	453C	60-64	35-40	current	50	Male	10x5prime	31131	WSSS8090105	WSSS8090095
WSSS8015047	A40-LNG-1-SC-45N-1	Lower Left Lobe	LowLeftPar	1	single_cells	WSSS8015047	LibCD45neg_TrypLibUndigest	CD45neg and Liberase undigested	Liberase and trypsin	A40	453C	60-64	35-40	current	50	Male	10x5prime	31131	WSSS8090106	WSSS8090096
WSSS8015048	A40-LNG-2-SC-45N-1	Trachea	Trachea	2	single_cells	WSSS8015048	LibCD45neg_TrypLibUndigest	CD45neg and Liberase undigested	Liberase and trypsin	A40	453C	60-64	35-40	current	50	Male	10x5prime	31131	WSSS8090107	WSSS8090097
WSSS8015049	A40-LNG-3-SC-45N-1	Bronchi 2-3 divison with surrounding parenchyma	Bronchi.2.3	3	single_cells	WSSS8015049	LibCD45neg_TrypLibUndigest	CD45neg and Liberase undigested	Liberase and trypsin	A40	453C	60-64	35-40	current	50	Male	10x5prime	31131	WSSS8090108	WSSS8090098
WSSS8015050	A40-LNG-4-SC-45N-1	Bronchi 4th divison with surrounding parenchyma	Bronchi.4	4	single_cells	WSSS8015050	LibCD45neg_TrypLibUndigest	CD45neg and Liberase undigested	Liberase and trypsin	A40	453C	60-64	35-40	current	50	Male	10x5prime	31131	WSSS8090109	WSSS8090099
WSSS8015051	A40-LNG-5-SC-45N-1	Upper left lobe	TopLeftPar	5	single_cells	WSSS8015051	LibCD45neg_TrypLibUndigest	CD45neg and Liberase undigested	Liberase and trypsin	A40	453C	60-64	35-40	current	50	Male	10x5prime	31131	WSSS8090110	WSSS8090100
WSSS8062679	A43-LNG-1-SC-45N-2	Lower Left Lobe	LowLeftPar	1	single_cells	WSSS8062679	LibCD45neg_TrypLibUndigest	CD45neg and Liberase undigested	Liberase and trypsin	A43	464C	35-40	35-40	current	uncertain	Male	10x5prime	30481	NA	NA
WSSS8062680	A43-LNG-2-SC-45N-2	Trachea	Trachea	2	single_cells	WSSS8062680	LibCD45neg_TrypLibUndigest	CD45neg and Liberase undigested	Liberase and trypsin	A43	464C	35-40	20-24	current	uncertain	Male	10x5prime	30481	NA	NA
WSSS8062681	A43-LNG-3-SC-45N-2	Bronchi 2-3 divison with surrounding parenchyma	Bronchi.2.3	3	single_cells	WSSS8062681	LibCD45neg_TrypLibUndigest	CD45neg and Liberase undigested	Liberase and trypsin	A43	464C	35-40	20-24	current	uncertain	Male	10x5prime	30481	NA	NA
WSSS8062682	A43-LNG-5-SC-45N-2	Upper left lobe	TopLeftPar	5	single_cells	WSSS8062682	LibCD45neg_TrypLibUndigest	CD45neg and Liberase undigested	Liberase and trypsin	A43	464C	35-40	20-24	current	uncertain	Male	10x5prime	30481	NA	NA
WSSS8123922	A44-LNG-1-SC-45P-1	Lower Left Lobe	LowLeftPar	1	single_cells	WSSS8123922	LibCD45pos	CD45pos	Liberase	A44	466C	65-70	25-30	current	40	Male	10x5prime	31131	WSSS8123932	WSSS8123942
WSSS8123923	A44-LNG-2-SC-45P-1	Trachea	Trachea	2	single_cells	WSSS8123923	LibCD45pos	CD45pos	Liberase	A44	466C	65-70	25-30	current	40	Male	10x5prime	31131	WSSS8123933	WSSS8123943
WSSS8123924	A44-LNG-3-SC-45P-1	Bronchi 2-3 divison with surrounding parenchyma	Bronchi.2.3	3	single_cells	WSSS8123924	LibCD45pos	CD45pos	Liberase	A44	466C	65-70	25-30	current	40	Male	10x5prime	31131	WSSS8123934	WSSS8123944
WSSS8123925	A44-LNG-4-SC-45P-1	Bronchi 4th divison with surrounding parenchyma	Bronchi.4	4	single_cells	WSSS8123925	LibCD45pos	CD45pos	Liberase	A44	466C	65-70	25-30	current	40	Male	10x5prime	31131	WSSS8123935	WSSS8123945
WSSS8123926	A44-LNG-5-SC-45P-1	Upper left lobe	TopLeftPar	5	single_cells	WSSS8123926	LibCD45pos	CD45pos	Liberase	A44	466C	65-70	25-30	current	40	Male	10x5prime	31131	WSSS8123936	WSSS8123946
WSSS8123927	A44-LNG-1-SC-45N-1	Lower Left Lobe	LowLeftPar	1	single_cells	WSSS8123927	LibCD45neg_TrypLibUndigest	CD45neg and Liberase undigested	Liberase and trypsin	A44	466C	65-70	25-30	current	40	Male	10x5prime	31131	WSSS8123937	WSSS8123947
WSSS8123928	A44-LNG-2-SC-45N-1	Trachea	Trachea	2	single_cells	WSSS8123928	LibCD45neg_TrypLibUndigest	CD45neg and Liberase undigested	Liberase and trypsin	A44	466C	65-70	25-30	current	40	Male	10x5prime	31131	WSSS8123938	WSSS8123948
WSSS8123929	A44-LNG-3-SC-45N-1	Bronchi 2-3 divison with surrounding parenchyma	Bronchi.2.3	3	single_cells	WSSS8123929	LibCD45neg_TrypLibUndigest	CD45neg and Liberase undigested	Liberase and trypsin	A44	466C	65-70	25-30	current	40	Male	10x5prime	31131	WSSS8123939	WSSS8123949
WSSS8123930	A44-LNG-4-SC-45N-1	Bronchi 4th divison with surrounding parenchyma	Bronchi.4	4	single_cells	WSSS8123930	LibCD45neg_TrypLibUndigest	CD45neg and Liberase undigested	Liberase and trypsin	A44	466C	65-70	25-30	current	40	Male	10x5prime	31131	WSSS8123940	WSSS8123950
WSSS8123931	A44-LNG-5-SC-45N-1	Upper left lobe	TopLeftPar	5	single_cells	WSSS8123931	LibCD45neg_TrypLibUndigest	CD45neg and Liberase undigested	Liberase and trypsin	A44	466C	65-70	25-30	current	40	Male	10x5prime	31131	WSSS8123941	WSSS8123951
WTDAtest7732265	A26-LNG-2-SC-45P-5	Trachea	Trachea	2	single_cells	WTDAtest7732265	LibCD45pos	CD45pos	Liberase	A26	386C	75-80	25-30	non	0	Female	10x3prime_v2	27674	NA	NA
WTDAtest7732266	A26-LNG-2-SC-45N-5	Trachea	Trachea	2	single_cells	WTDAtest7732266	LibCD45neg	CD45neg	Liberase	A26	386C	75-80	25-30	non	0	Female	10x3prime_v2	27674	NA	NA
WTDAtest7732267	A26-LNG-2-SC-5	Trachea	Trachea	2	single_cells	WTDAtest7732267	TrypLibUndigest	All cells	Liberase and trypsin	A26	386C	75-80	25-30	non	0	Female	10x3prime_v2	27674	NA	NA
WTDAtest7732268	A26-LNG-1-SC-45P-5	Lower Left Lobe	LowLeftPar	1	single_cells	WTDAtest7732268	LibCD45pos	CD45pos	Liberase	A26	386C	75-80	25-30	non	0	Female	10x3prime_v2	27674	NA	NA
WTDAtest7732269	A26-LNG-1-SC-45N-5	Lower Left Lobe	LowLeftPar	1	single_cells	WTDAtest7732269	LibCD45neg	CD45neg	Liberase	A26	386C	75-80	25-30	non	0	Female	10x3prime_v2	27674	NA	NA
WTDAtest7732270	A26-LNG-1-SC-5	Lower Left Lobe	LowLeftPar	1	single_cells	WTDAtest7732270	TrypLibUndigest	All cells	Liberase and trypsin	A26	386C	75-80	25-30	non	0	Female	10x3prime_v2	27674	NA	NA
WTDAtest7887999	A32-LNG-1-SC-45N-1	Lower Left Lobe	LowLeftPar	1	single_cells	WTDAtest7887999	LibCD45neg_TrypLibUndigest	CD45neg and Liberase undigested	Liberase and trypsin	A32	411C	25-30	20-24	current	15	Male	10x3prime_v2	28950	NA	NA
WTDAtest7888000	A32-LNG-1-SC-45P-1	Lower Left Lobe	LowLeftPar	1	single_cells	WTDAtest7888000	LibCD45pos	CD45pos	Liberase	A32	411C	25-30	20-24	current	15	Male	10x3prime_v2	28950	NA	NA
WTDAtest7888001	A32-LNG-2-SC-45N-1	Trachea	Trachea	2	single_cells	WTDAtest7888001	LibCD45neg_TrypLibUndigest	CD45neg and Liberase undigested	Liberase and trypsin	A32	411C	25-30	20-24	current	15	Male	10x3prime_v2	28950	NA	NA
WTDAtest7888002	A32-LNG-2-SC-45P-1	Trachea	Trachea	2	single_cells	WTDAtest7888002	LibCD45pos	CD45pos	Liberase	A32	411C	25-30	20-24	current	15	Male	10x3prime_v2	28950	NA	NA
Sample and donor info for single-nuclei RNA-seq runs
ID	Sample_name	Pool	Pool_nr	Material	Donor	Location_long	Location	Spatial_code	Protocol_code	Starting material	Clean_up	Modifications to protocols.io	Protocols.io	Cell fraction	Version	Gender
HCA_A_LNG9387709	KM_LNG_D1a_GEX	Pool1	1	single nuclei	A37_A40_A41_A47_A48	Mix	pool	Mix	Nuc_FACS_Heart_Sections	Frozen sections	FACS	Starting material went straight for dounce homogenisation, there was no mincing of the tissue	https://www.protocols.io/view/single-cell-and-single-nuclei-analysis-human-heart-veae3ae	All cells	10x3primev3	Mix
HCA_A_LNG9387710	KM_LNG_D1b_GEX	Pool1	1	single nuclei	A37_A40_A41_A47_A48	Mix	pool	Mix	Nuc_FACS_Heart_Sections	Frozen sections	FACS	Starting material went straight for dounce homogenisation, there was no mincing of the tissue	https://www.protocols.io/view/single-cell-and-single-nuclei-analysis-human-heart-veae3ae	All cells	10x3primev3	Mix
HCA_A_LNG9387711	KM_LNG_D2a_GEX	Pool2	2	single nuclei	A37_A40_A41_A47_A48	Mix	pool	Mix	Nuc_FACS_Heart_Sections	Frozen sections	FACS	Starting material went straight for dounce homogenisation, there was no mincing of the tissue	https://www.protocols.io/view/single-cell-and-single-nuclei-analysis-human-heart-veae3ae	All cells	10x3primev3	Mix
HCA_A_LNG9387712	KM_LNG_D2b_GEX	Pool2	2	single nuclei	A37_A40_A41_A47_A48	Mix	pool	Mix	Nuc_FACS_Heart_Sections	Frozen sections	FACS	Starting material went straight for dounce homogenisation, there was no mincing of the tissue	https://www.protocols.io/view/single-cell-and-single-nuclei-analysis-human-heart-veae3ae	All cells	10x3primev3	Mix
HCA_A_LNG9387713	KM_LNG_D3a_GEX	Pool3	3	single nuclei	A37_A40_A41_A47_A48	Mix	pool	Mix	Nuc_FACS_Heart_Sections	Frozen sections	FACS	Starting material went straight for dounce homogenisation, there was no mincing of the tissue	https://www.protocols.io/view/single-cell-and-single-nuclei-analysis-human-heart-veae3ae	All cells	10x3primev3	Mix
HCA_A_LNG9387714	KM_LNG_D3b_GEX	Pool3	3	single nuclei	A37_A40_A41_A47_A48	Mix	pool	Mix	Nuc_FACS_Heart_Sections	Frozen sections	FACS	Starting material went straight for dounce homogenisation, there was no mincing of the tissue	https://www.protocols.io/view/single-cell-and-single-nuclei-analysis-human-heart-veae3ae	All cells	10x3primev3	Mix
HCA_A_LNG9387715	KM_LNG_D4a_GEX	Pool4	4	single nuclei	A37_A40_A41_A47_A48	Mix	pool	Mix	Nuc_FACS_Heart_Sections	Frozen sections	FACS	Starting material went straight for dounce homogenisation, there was no mincing of the tissue	https://www.protocols.io/view/single-cell-and-single-nuclei-analysis-human-heart-veae3ae	All cells	10x3primev3	Mix
HCA_A_LNG9387716	KM_LNG_D4b_GEX	Pool4	4	single nuclei	A37_A40_A41_A47_A48	Mix	pool	Mix	Nuc_FACS_Heart_Sections	Frozen sections	FACS	Starting material went straight for dounce homogenisation, there was no mincing of the tissue	https://www.protocols.io/view/single-cell-and-single-nuclei-analysis-human-heart-veae3ae	All cells	10x3primev3	Mix
HCA_A_LNG9387717	KM_LNG_D5a_GEX	Pool5	5	single nuclei	A37_A40_A41_A47_A48	Mix	pool	Mix	Nuc_FACS_Heart_Sections	Frozen sections	FACS	Starting material went straight for dounce homogenisation, there was no mincing of the tissue	https://www.protocols.io/view/single-cell-and-single-nuclei-analysis-human-heart-veae3ae	All cells	10x3primev3	Mix
HCA_A_LNG9387718	KM_LNG_D5b_GEX	Pool5	5	single nuclei	A37_A40_A41_A47_A48	Mix	pool	Mix	Nuc_FACS_Heart_Sections	Frozen sections	FACS	Starting material went straight for dounce homogenisation, there was no mincing of the tissue	https://www.protocols.io/view/single-cell-and-single-nuclei-analysis-human-heart-veae3ae	All cells	10x3primev3	Mix
WTDAtest7985096	A26-LNG-1-FTM-6	Single sample	Single sample	single nuclei	A26	Lower Left Lobe	LowLeftPar	1	Nuc_Percoll_Muscle	Minced frozen tissue	Percoll	None	https://www.protocols.io/view/nuclei-isolation-from-human-skeletal-muscle-t68erhw	All cells	10x3primev3	Female
WTDAtest8433409	A48-LNG-1-FTM-4-FACs	Single sample	Single sample	single nuclei	A48	Upper left lobe	TopLeftPar	5	Nuc_FACS_Muscle	Minced frozen tissue	FACS	Clean-up with FACS, not Percoll	https://www.protocols.io/view/nuclei-isolation-from-human-skeletal-muscle-t68erhw	All cells	10x3primev3	Male
WTDAtest8550127	A48-LNG-1-FTM-6-FACs	Single sample	Single sample	single nuclei	A48	Upper left lobe	TopLeftPar	5	Nuc_FACS_Heart	Minced frozen tissue	FACS	None	https://www.protocols.io/view/single-cell-and-single-nuclei-analysis-human-heart-veae3ae	All cells	10x3primev3	Male
WSSS_A_LNG8757927	A42-LNG-2-FO-3	Single sample	Single sample	single nuclei	A42	Trachea	Trachea	2	Nuc_FACS_Heart_Sections	Frozen sections	FACS	Starting material went straight for dounce homogenisation, there was no mincing of the tissue	https://www.protocols.io/view/single-cell-and-single-nuclei-analysis-human-heart-veae3ae	All cells	10x3primev3	Male
WSSS_A_LNG8757928	A42-LNG-3-FO-2	Single sample	Single sample	single nuclei	A42	Bronchi 2-3 divison without surrounding parenchyma	Bronchi.2.3	3	Nuc_FACS_Heart_Sections	Frozen sections	FACS	Starting material went straight for dounce homogenisation, there was no mincing of the tissue	https://www.protocols.io/view/single-cell-and-single-nuclei-analysis-human-heart-veae3ae	All cells	10x3primev3	Male
WSSS_A_LNG8757929	A42-LNG-3-FO-6	Single sample	Single sample	single nuclei	A42	Bronchi 2-3 divison without surrounding parenchyma	Bronchi.2.3	3	Nuc_FACS_Heart_Sections	Frozen sections	FACS	Starting material went straight for dounce homogenisation, there was no mincing of the tissue	https://www.protocols.io/view/single-cell-and-single-nuclei-analysis-human-heart-veae3ae	All cells	10x3primev3	Male

## Sheet: Supplementary Table 3
Sample information for Visium Spatial Transcriptomic sequencing runs
Sequencing_ID	Image	Loc_plot	Tissue_region_from_H&E	Donor	Donor_ID_2	Age	Smoking_status	Years_smoking	Gender	ID_2	Visium_slide_ID	Visium_Slide_location_ID	Permeabilisation time	ID_block	ID_section	Protocol
WSA_LngSP8759310	LNV19S18-062_A42LNG2FO3_A1	a_Trachea	Trachea	A42	456C	60-64	Non	na	M	A42-LNG-2-FO-3-S3-A1	V19S18-062	A1	30min	A42-LNG-2-FO-3	A42-LNG-2-FO-3-S3	standard
WSA_LngSP8759311	LNV19S18-062_A42LNG3FO2_B1	c_Bronchi.4	Bronchi	A42	456C	60-64	Non	na	M	A42-LNG-3-FO-2-S3-B1	V19S18-062	B1	30min	A42-LNG-3-FO-2	A42-LNG-3-FO-2-S3	standard
WSA_LngSP8759312	LNV19S18-062_A42LNG3FO2_C1	c_Bronchi.4	Bronchi	A42	456C	60-64	Non	na	M	A42-LNG-3-FO-2-S4-C1	V19S18-062	C1	30min	A42-LNG-3-FO-2	A42-LNG-3-FO-2-S4	standard
WSA_LngSP8759313	LNV19S18-062_A42LNG3FO6_D1	c_Bronchi.4	Bronchi	A42	456C	60-64	Non	na	M	A42-LNG-3-FO-6-S3-D1	V19S18-062	D1	30min	A42-LNG-3-FO-6	A42-LNG-3-FO-6-S3	standard
WSA_LngSP9258462	A50-LNG-0-FO-14_061_A1.jpg	d_LowLeftPar	Parenchyma	A50	525B	75-80	past	40	F	A50_LNG_0_FO_14_A1	V19S18_061	A1	18min	A50-LNG-0-FO-14	A50_LNG_0_FO_14	standard
WSA_LngSP9258463	A50-LNG-0-FO-3_061_B1.jpg	c_Bronchi.4	Bronchi	A50	525B	75-80	past	40	F	A50_LNG_0_FO_3_B1	V19S18_061	B1	25min	A50-LNG-0-FO-3	A50_LNG_0_FO_3	standard
WSA_LngSP9258464	A37-LNG-3-FO-3_061_C1.jpg	b_Bronchi.2.3	Bronchi	A37	428C	55-60	current	30	F	A37_LNG_3_FO_3_C1	V19S18_061	C1	25min	A37-LNG-3-FO-3	A37_LNG_3_FO_3	standard
WSA_LngSP9258465	A47-LNG-3-FO-3_061_D1.jpg	d_LowLeftPar	Parenchyma	A47	490C	55-60	Non	na	F	A47_LNG_3_FO_3_D1	V19S18_061	D1	18min	A47-LNG-3-FO-3	A47_LNG_3_FO_3	standard
WSA_LngSP9258466	A50-LNG-0-FO-14_063_A1.jpg	d_LowLeftPar	Parenchyma	A50	525B	75-80	past	40	F	A50_LNG_FO_14_E1	V19S18_063	A1	24min	A50-LNG-0-FO-14	A50_LNG_FO_14	standard
WSA_LngSP9258467	A50-LNG-0-FO-3_063_B1.jpg	c_Bronchi.4	Bronchi	A50	525B	75-80	past	40	F	A50_LNG_0_FO_3_F1	V19S18_063	B1	35min	A50-LNG-0-FO-3	A50_LNG_0_FO_3	standard
WSA_LngSP9258468	A37-LNG-3-FO-3_063_C1.jpg	b_Bronchi.2.3	Bronchi	A37	428C	55-60	current	30	F	A37_LNG_3_FO_3_G1	V19S18_063	C1	35min	A37-LNG-3-FO-3	A37_LNG_3_FO_3	standard
WSA_LngSP9258469	A47-LNG-3-FO-3_063_D1.jpg	d_LowLeftPar	Parenchyma	A47	490C	55-60	Non	na	F	A47_LNG_3_FO_3_H1	V19S18_063	D1	24min	A47-LNG-3-FO-3	A47_LNG_3_FO_3	standard
WSA_LngSP10193345	V10A15-099_A1	e_TopLeftPar	Parenchyma	A48	500C	60-64	current	40	M	LNG_V10A15_099_A1	V10A15-099	A1	24min	A48-LNG-5-FO-1	A48-LNG-5-FO-1	standard
WSA_LngSP10193346	V10A15-099_B1	b_Bronchi.2.3	Parenchyma	A48	500C	60-64	current	40	M	LNG_V10A15_099_B1	V10A15-099	B1	24min	A48-LNG-3-FO-1	A48-LNG-3-FO-1	standard
WSA_LngSP10193347	V10A15-099_D1	d_LowLeftPar	Parenchyma	A37	428C	55-60	current	30	F	LNG_V10A15_099_D1	V10A15-099	D1	24min	A37-LNG-1-FO-2	A37-LNG-1-FO-2	standard
WSA_LngSP10193348	V10U24-115_B1	b_Bronchi.2.3	Bronchi	A37	428C	55-60	current	30	F	LNG_V10U24_115_B1	V10U24-115	B1	24min	A37-LNG-3-FO-1	A37-LNG-3-FO-1	standard
WSA_LngSP10972072	V11J11-006-A1	b_Bronchi.2.3	Bronchi	A61	640C	70-74	past	na	F	A61-LNG-3-FFPE-1	V11J11-006	A1	na	A61-LNG-3-FFPE-1	A61-LNG-3-FFPE-1	FFPE
WSA_LngSP10972073	V11J11-006-B1	b_Bronchi.2.3	Bronchi	A61	640C	70-74	past	na	F	A61-LNG-3-FFPE-1	V11J11-006	B1	na	A61-LNG-3-FFPE-1	A61-LNG-3-FFPE-1	FFPE
WSA_LngSP10972074	V11J11-006-C1	a_Trachea	Trachea	A61	640C	70-74	past	na	F	A61-LNG-2-FFPE-1	V11J11-006	C1	na	A61-LNG-2-FFPE-1	A61-LNG-2-FFPE-1	FFPE
WSA_LngSP10972075	V11J11-006-D1	a_Trachea	Trachea	A61	640C	70-74	past	na	F	A61-LNG-2-FFPE-1	V11J11-006	D1	na	A61-LNG-2-FFPE-1	A61-LNG-2-FFPE-1	FFPE

## Sheet: Supplementary Table 4
Cell type annotation comparisons
Level 1	Level 2	Level 3	Current study (Madissoon, Oliver et al)	Integrated Human Lung Cell Atlas (Sikkema et al)	Travaglini et al. 2020	LungMAP integrated atlas (Sun et al. 2021)	LungMAP CellCards (literature review)	Notes
Epithelial	Airway epithelium	Basal	Basal	Basal_resting	Basal	Basal	Basal
					Proximal Basal*
			Suprabasal	Suprabasal	Differentiating Basal
			Dividing_Basal	Basal proliferating	Proliferating Basal
		Multiciliated lineage	Deuterosomal	Deuterosomal
			Ciliated	Multiciliated (non-nasal)	Ciliated	Ciliated	Ciliated cells
				Multiciliated (nasal)
					Proximal Ciliated*
		Secretory	Secretory_Club	Club (non-nasal)	Club	Secretory cells	Secretory cells
				Club (nasal)
			Secretory_Goblet	Goblet (non-nasal)	Goblet*	Goblet cells	Goblet cell
				Goblet (bronchial)
				Goblet (subsegmental)
				Transitional Club-AT2			Bronchioalveolar stem cells
		Rare	Ionocyte_n_Brush	Ionocyte	Ionocyte
				Tuft		Tuft cells	Tuft cells
			Neuroendocrine	Neuroendocrine	Neuroendocrine*	PNEC: Pulmonary neuroendocrine cells	Pulmonary neuroendocrine cells
	Submucosal Gland	Submucosal secretory	SMG_Serous	SMG serous (bronchial)	Serous*	Serous cells	Serous cells
				SMG serous (nasal)
			SMG_Mucous	SMG mucous	Mucous	Mucous cells	Mucous cells
			SMG_Basal					Identified in Goldfarbmuren et al. Nat Comms 2020 study focusing on epithelial cells
			Myoepithelial					Identified in Goldfarbmuren et al. Nat Comms 2020 study focusing on epithelial cells
			SMG_Duct	SMG duct			Terminal ciliated duct basal cells
	Alveolar epithelium	AT1	AT1	AT1	Alveolar Epithelial Type 1	AT1: Alveolar type 1 cells	Alveolar type 1 cells
		AT2	AT2	AT2	Alveolar Epithelial Type 2	AT2: Alveolar type 2 cells	Alveolar type 2 cells
					Signaling Alveolar Epithelial Type 2*
			Dividing_AT2	AT2 proliferating
Endothelial	Blood vessels	EC arterial	VE_pulmonary_arterial	EC arterial	Artery	Arterial endothelial cells	Arterial endothelial cells
			VE_systemic_aterial
		EC capillary	VE_alveolar_capillary_cap-a	EC aerocyte capillary	Capillary Aerocyte	CAP2: Capiliary 2 cells	Capiliary 2 cells
			VE_capillary_cap-g	EC general capillary	Capillary	CAP1: Capillary 1 cells	Capiliary 1 cells
					Capillary Intermediate 1*
					Capillary Intermediate 2*
		EC venous	VE_systemic_venous	EC venous systemic	Vein	Venous endothelial cells	Venous endothelial cells
			VE_pulmonary_venous	EC venous pulmonary
					Bronchial Vessel 1
					Bronchial Vessel 2
	Lymphatic EC		Endothelial_Lymphatic	Lymphatic EC mature	Lymphatic	Lymphatic endothelial cells	Lymphatic endothelial cells
				Lymphatic EC proliferating
				Lymphatic EC differentiating
Stromal	Fibroblast	Fibroblasts	Fibro_peribronchial	Peribronchial fibroblasts
			Fibro_perichondrial
			Fibro_immune_recruiting
			NAF_endoneurial
			NAF_epineurial
			Fibro_adventitial	Adventitial fibroblasts	Adventitial Fibroblast	Alveolar fibroblast 2 cells	Alveolar fibroblast 2 cells
			Fibro_alveolar	Alveolar fibroblasts	Alveolar Fibroblast	Alveolar fibroblast 1 cells	Alveolar fibroblast 1 cells
					Lipofibroblast
			Muscle_perivascular_immune_recruiting	Pericytes	Pericyte
			Muscle_pericyte_pulmonary
			Muscle_pericyte_systemic
				Subpleural fibroblasts
		Myofibroblasts	Fibro_myofibroblast	Myofibroblasts	Myofibroblast	SCMF: Secondary crest myofibroblasts	Secondary crest myofibroblasts
	Smooth Muscle	Vascular smooth muscle	Muscle_smooth_pulmonary	Smooth Muscle	Vascular Smooth Muscle	VSMC: Vascular smooth muscle cells	Vascular smooth muscle cells
			Muscle_smooth_systemic_arterial
		Airway smooth muscle	Muscle_smooth_airway_ASM		Airway Smooth Muscle	ASMC: Airway smooth muscle cells	Airway smooth muscle cells
		Fibromyocytes			Fibromyocyte*
				SM activated stress response
	Mesothelium		Mesothelia	Mesothelium	Mesothelial*	Mesothelial cells	Mesothelial cells
	Chondrocytes		Chondrocyte
	Schwann		Schwann_nonmyelinating
			Schwann_Myelinating
Immune	Lymphoid	B lineage	B_mature	B cells	B	B cells	B cells (Effector B cells)
			B_naive				B cells (Naïve B cells)
			B_plasma_IgA	Plasma cells	Plasma		Plasma cells
			B_plasma_IgG
			B_plasmablast
		T lineage	T_reg	CD4 T cells		T cells	T cells (CD4 helper - Treg)
			CD4_naive/CM		CD4+ Naive T		T cells (CD4 helper, Th1, Th2, Th17)
			CD4_EM		CD4+ Memory/Effector T
			CD4_TRM				T cells (tisue resident effector memory T cells)
			CD8_TRM	CD8 T cells	CD8+ Memory/Effector T
			CD8_TRM/EM				T cells (CD8 cytotoxic)
			CD8_EM
			CD8_EM/EMRA
					CD8+ Naive T
			MAIT				T cells (mucosal-associated invariant T cells - MAIT)	Not identified in previous lung atlases, but identified in lung in multi-organ immune study (Dominguez Conde C et al.)
			gdT		Natural Killer T* (misannotated, see Figure S3e)		T cells (NKT/iNKT/gdT)	Not identified in previous lung atlases, but identified in lung in multi-organ immune study (Dominguez Conde C et al.)
				T cells proliferating	Proliferating NK/T
			NKT				T cells (NKT/iNKT/gdT)
		Innate lymphoid cells	ILC				ILCs
			NK_CD16hi	NK cells	Natural Killer	NK: Natural killer cells	NK cells
			NK_CD11d
			NK_CD56bright
	Myeloid	Dendritic cells	DC_1	DC1	Myeloid Dendritic Type 1	mDC1: Myeloid dendritic subset 1	Dendritic cells (cDC1)
			DC_2	DC2	Myeloid Dendritic Type 2	mDC2: Myeloid dendritic subset 2	Dendritic cells (cDC2)
			pcDC	Plasmacytoid DCs	Plasmacytoid Dendritic
			DC_activated	Migratory DCs
					EREG+ Dendritic
					TREM2+ Dendritic
		Macrophages	Macro_dividing	Alveolar Mφ proliferating	Proliferating Macrophage	aMacs: Alveolar macrophages	Alveolar Macrophages
			Macro_alv	Alveolar macrophages	Macrophage
			Macro_CCL	Alveolar Mφ CCL3+
			Macro_alv_MT	Alveolar Mφ MT-positive
			Macro_CHIT
			Macro_AW_CX3CR1
			Macrophage_intermediate	Monocyte-derived Mφ
			Macro_interstitial	Interstitial Mφ perivascular		iMacs: Interstitial macrophages	Interstitial macrophages
			Macro_intravascular		IGSF21+ Dendritic (misannotated, see Figure S3e)
		Monocyte	Monocyte_CD14	Classical monocyte	Classical Monocyte	Monocytes	Inflammatory monocytes/macrophages
					OLR1+ Classical Monocyte*
			Monocyte_CD16	Non-classical monocyte	Nonclassical Monocyte		Patrolling monocytes/macrophage
					Intermediate Monocyte*
		Mast cells	Mast_cell	Mast cells	Basophil/Mast 1	Basophils/Mast cells	Mast cells
					Basophil/Mast 2*		Basophils
		Neutrophilic			Neutrophil		Neutrophil
		Megakaryocytes	Megakaryocyte		Platelet/Megakaryocyte
Erythroid	Erythrocytes		Erythrocyte
					* denotes cell populations that were found only in one donor
			Colour codes:
			New cell type annotated compared to published lung atlas studies
			New cell state/increased resolution compared to other lung atlas studies

## Sheet: Supplementary Table 5
Manual annotation of micro-anatomical tissue environments on Visium ST
		Tissue microenvironment
Visium slide ID	Visium slide region	Airway_Smooth_Muscle	Arterial_vessel	Cartilage	SMG	Mucous_glands exclusively	Large_vessel (pulmonary artery)	Mesothelium	Multilayer_epithelium	Nerve bundle	Parenchyma	Perichondrium	Peribronchium	Vessel	Pulmonary_vessel	Small_airway	Venous_vessel	Immune infiltrate
WSA_LngSP8759310	Trachea	y		y	y				y			y
WSA_LngSP8759311	Bronchi	y	y	y	y				y	y		y					y
WSA_LngSP8759312	Bronchi	y	y	y	y				y	y		y
WSA_LngSP8759313	Bronchi	y	y	y	y				y	y		y
WSA_LngSP9258462	Parenchyma							y			y
WSA_LngSP9258463	Bronchi	y	y	y	y				y	y	y	y
WSA_LngSP9258464	Bronchi	y		y	y				y	y		y
WSA_LngSP9258465	Parenchyma							y			y
WSA_LngSP9258466	Parenchyma							y			y
WSA_LngSP9258467	Bronchi	y	y	y	y				y	y	y	y
WSA_LngSP9258468	Bronchi	y	y	y	y				y	y		y
WSA_LngSP9258469	Parenchyma							y			y
WSA_LngSP10193345	Parenchyma										y				y
WSA_LngSP10193346	Parenchyma							y			y				y	y
WSA_LngSP10193347	Parenchyma							y			y				y	y
WSA_LngSP10193348	Bronchi	y		y	y				y		y	y						y
WSA_LngSP10972072	Bronchi	y	y	y	y	y	y		y	y	y	y	y	y
WSA_LngSP10972073	Bronchi	y	y	y	y	y			y			y	y	y
WSA_LngSP10972074	Trachea	y	y	y	y	y			y	y		y	y	y
WSA_LngSP10972075	Trachea	y	y	y	y	y			y	y	y	y	y	y

## Sheet: Supplementary Table 6
Antibody information
	IBEX Figure 4 and Extended data 9h
	Cycle	Marker	Clone	Conjugate	Vendor	Catalog number	Dilution
	1	Hoechst 33258	-	-	Biotum	40044	1/10 000
		CD3	UCHT1	AF488	BioLegend	300415	1/50
		CD31	WM-59	PE	Thermofisher	12-0319-42	1/50
		HLA-DR	TAL-1B5	AF647	Abcam	ab223907	1/100
	2	IgD	IA6-2	AF488	BioLegend	348216	1/50
		CD4	RPA-T4	AF647	BioLegend	300523	1/50
	3	IgA2	A9604D2	AF488	Southern Biotech	9140-30	1/400
		IgG	HP6017	PE	BioLegend	409303	1/50
		EpCAM	1B7	eF660	Thermofisher	50-9326-42	1/50
	5	Phalloidin	-	AF488	BioLegend	424201	1/250
		CD45	HI30	APC	BioLegend	304012	1/50
	IBEX Figure 5 and Extended data 10i-k
	Cycle	Marker	Clone	Conjugate	Vendor	Catalog number	Dilution
	1	Hoechst 33258	-	-	Biotum	40044	1/5 000
		CD45RO	UCHL1	AF488	BioLegend	304212	1/50
		CD45RA	HI100	PE	BioLegend	304108	1/50
		CD4	RPA-T4	AF647	BioLegend	300523	1/25
	2	IgA2	A9604D2	AF488	Southern B	9140-30	1/400
		EpCAM	9C4	PE	BioLegend	324205	1/50
		HLA-DR	TAL-1B5	AF647	Abcam	ab223907	1/50
	CCL28/IgA2 IHC staining (Extended data figure 10b)
	Marker	Clone	Conjugate	Vendor	Catalog number	Dilution
	IgA2	A9604D2	AF488	Southern B	9140-30	1:600
	CCL28	Polyclonal	None (rabbit polyclonal)	Atlas antibodies	HPA077434	1:25
	Anti-rabbit IgG	NA	AF647	Abcam	ab150079	1:1000
	Mouse IgA IHC stainin (Extended data Figure 9i)
	Marker	Clone	Conjugate	Vendor	Catalog number	Dilution
	IgA	11-44-2	PE	Invitrogen	12-5994-81	1:100
	SA PE	NA	PE	Biolegend	405203	1:100

## Sheet: Supplementary Table 7
"Celltypes master high" as in lungcellatlast.org	Proportions and numbers of cells from scRNA-seq and snRNA-seq data by Location, Material and Donor
	Proportions of cells by Location							Number of cells by Location							Proportions cells in single cell RNAseq							Number of cells in single cell RNAseq							Proportions of cells in single nuclei RNAseq							Number of cells in single nuclei RNAseq							Proportion of cells by Donor
	Celltype	a_Trachea	b_Bronchi.2.3	c_Bronchi.4	d_LowLeftPar	e_TopLeftPar		Celltype	a_Trachea	b_Bronchi.2.3	c_Bronchi.4	d_LowLeftPar	e_TopLeftPar		Celltype	a_Trachea	b_Bronchi.2.3	c_Bronchi.4	d_LowLeftPar	e_TopLeftPar		Celltype	a_Trachea	b_Bronchi.2.3	c_Bronchi.4	d_LowLeftPar	e_TopLeftPar		Celltype	a_Trachea	b_Bronchi.2.3	c_Bronchi.4	d_LowLeftPar	e_TopLeftPar		Celltype	a_Trachea	b_Bronchi.2.3	c_Bronchi.4	d_LowLeftPar	e_TopLeftPar		Celltype	A26	A32	A37	A40	A41	A42
AT1	AT1	0	0.00436025	0.00462436	0.0212834	0.00761232		AT1	0	842	893	4110	1470		AT1	0	0.00123705	0.00109015	0.00720581	0.00402814		AT1	0	160	141	932	521		AT1	0	0.010695	0.0117927	0.0498369	0.0148821		AT1	0	682	752	3178	949		AT1	0.00632289	0.000326242	0.00282225	0.00564969	0.00157943	0
AT2	AT2	0	0.0114288	0.0126147	0.0440065	0.0261563		AT2	0	2207	2436	8498	5051		AT2	0	0.00793258	0.00238905	0.0268053	0.015842		AT2	0	1026	309	3467	2049		AT2	0	0.0185203	0.0333553	0.0788954	0.0470769		AT2	0	1181	2127	5031	3002		AT2	0.00523023	0.000849266	0.00450007	0.0153023	0.00567558	0
B cell	B_memory	0.000828552	0.00213352	0.00203513	0.00278601	0.00129461		B_memory	160	412	393	538	250		B_memory	0.000958713	0.00227308	0.00265193	0.00385032	0.00164682		B_memory	124	294	343	498	213		B_memory	0.000564546	0.00185046	0.000784092	0.000627274	0.000580228		B_memory	36	118	50	40	37		B_memory	0.00173996	1.55353e-05	0.00164157	0.00204549	0.000181246	0.000279636
B cell	B_naive	0.000217495	0.000730161	0.00102533	0.000419454	0.000911407		B_naive	42	141	198	81	176		B_naive	0.000208752	0.00074223	0.00114427	0.000479357	0.00122159		B_naive	27	96	148	62	158		B_naive	0.000235228	0.000705683	0.000784092	0.000297955	0.000282273		B_naive	15	45	50	19	18		B_naive	0.000124283	5.17845e-06	0.000636949	0.000947656	8.28552e-05	7.24983e-05
B plasma	B_plasma_IgA	0.00138782	0.00139818	0.000321064	0.000828552	0.00043499		B_plasma_IgA	268	270	62	160	84		B_plasma_IgA	0.000572135	0.00049482	0.000208752	0.000757693	0.000425236		B_plasma_IgA	74	64	27	98	55		B_plasma_IgA	0.00304228	0.00323046	0.000548865	0.000972274	0.000454774		B_plasma_IgA	194	206	35	62	29		B_plasma_IgA	0.000497131	2.07138e-05	0.000776767	0.000274458	0.000305529	0.000869979
B plasma	B_plasma_IgG	0.00128426	0.000714626	0.000564451	0.000813017	0.000419454		B_plasma_IgG	248	138	109	157	81		B_plasma_IgG	0.00101283	0.000270605	0.000618525	0.000997371	0.00039431		B_plasma_IgG	131	35	80	129	51		B_plasma_IgG	0.00183478	0.00161523	0.000454774	0.000439092	0.000470455		B_plasma_IgG	117	103	29	28	30		B_plasma_IgG	0.000548916	1.03569e-05	0.000212316	0.000139818	2.07138e-05	0.000191603
B plasma	B_plasmablast	2.07138e-05	6.73198e-05	6.73198e-05	0.000103569	6.21414e-05		B_plasmablast	4	13	13	20	12		B_plasmablast	1.54631e-05	5.41209e-05	8.50472e-05	0.000154631	9.27787e-05		B_plasmablast	2	7	11	20	12		B_plasmablast	3.13637e-05	9.40911e-05	3.13637e-05	0	0		B_plasmablast	2	6	2	0	0		B_plasmablast	2.58922e-05	0	7.76767e-05	3.10707e-05	5.17845e-06	2.58922e-05
Basal	Basal	0.0229768	0.00422561	0.0012739	0.000895872	0.00073534		Basal	4437	816	246	173	142		Basal	0.027161	0.00380393	0.0018865	0.000719035	0.00105149		Basal	3513	492	244	93	136		Basal	0.01449	0.00508092	3.13637e-05	0.00125455	9.40911e-05		Basal	924	324	2	80	6		Basal	0.00282225	1.55353e-05	0.00160014	0.0127959	0.000341778	0.00317439
T&NK	CD4_EM/Effector	0.00466578	0.00566522	0.00414794	0.0118742	0.00661806		CD4_EM/Effector	901	1094	801	2293	1278		CD4_EM/Effector	0.00459255	0.00342508	0.00289934	0.0153085	0.0062471		CD4_EM/Effector	594	443	375	1980	808		CD4_EM/Effector	0.00481433	0.0102089	0.00668047	0.00490842	0.00737047		CD4_EM/Effector	307	651	426	313	470		CD4_EM/Effector	0.00847194	0.000113926	0.00169335	0.00460882	0.00177621	0.000926942
T&NK	CD4_naive/CM	0.00158978	0.00450007	0.00332974	0.0059345	0.00434472		CD4_naive/CM	307	869	643	1146	839		CD4_naive/CM	0.0013221	0.0033323	0.00305397	0.00718262	0.00508737		CD4_naive/CM	171	431	395	929	658		CD4_naive/CM	0.00213273	0.00686865	0.0038891	0.00340296	0.00283841		CD4_naive/CM	136	438	248	217	181		CD4_naive/CM	0.00203513	2.58922e-05	0.00208174	0.00426704	0.00083373	0.000756054
T&NK	CD4_TRM	0.00178657	0.00102015	0.000854444	0.00356277	0.0024028		CD4_TRM	345	197	165	688	464		CD4_TRM	0.00207979	0.00116747	0.000865935	0.00514922	0.00314675		CD4_TRM	269	151	112	666	407		CD4_TRM	0.00119182	0.000721365	0.000831138	0.000345001	0.000893865		CD4_TRM	76	46	53	22	57		CD4_TRM	0.00336081	2.07138e-05	0.000631771	0.000709448	0.000372848	0.000113926
T&NK	CD8_EM	0.00215941	0.00307082	0.00271351	0.0045415	0.00709448		CD8_EM	417	593	524	877	1370		CD8_EM	0.00210298	0.00279882	0.00332457	0.00622391	0.00980362		CD8_EM	272	362	430	805	1268		CD8_EM	0.00227387	0.00362251	0.00147409	0.00112909	0.00159955		CD8_EM	145	231	94	72	102		CD8_EM	0.00163639	8.28552e-05	0.00485739	0.00349545	0.000787124	0.000797481
T&NK	CD8_EM/EMRA	0.00163639	0.00149139	0.00181246	0.00438615	0.00147068		CD8_EM/EMRA	316	288	350	847	284		CD8_EM/EMRA	0.00206433	0.00149219	0.00221896	0.00623937	0.00193289		CD8_EM/EMRA	267	193	287	807	250		CD8_EM/EMRA	0.00076841	0.00148978	0.000987956	0.000627274	0.000533183		CD8_EM/EMRA	49	95	63	40	34		CD8_EM/EMRA	0.00432401	9.32121e-05	0.00245458	0.0020662	0.000248566	0.000341778
T&NK	CD8_TRM	0.00183317	0.00256851	0.00209209	0.00186942	0.00211281		CD8_TRM	354	496	404	361	408		CD8_TRM	0.000804082	0.00163136	0.00165455	0.00224988	0.0020566		CD8_TRM	104	211	214	291	266		CD8_TRM	0.00392046	0.00446933	0.00297955	0.00109773	0.00222682		CD8_TRM	250	285	190	70	142		CD8_TRM	0.00046606	5.17845e-06	0.0017296	0.00359902	0.000238209	0.000709448
T&NK	CD8_TRM/EM	0.00133086	0.00222673	0.00118069	0.00311743	0.00174514		CD8_TRM/EM	257	430	228	602	337		CD8_TRM/EM	0.00120612	0.00199474	0.00107469	0.00397402	0.00174733		CD8_TRM/EM	156	258	139	514	226		CD8_TRM/EM	0.00158387	0.00269728	0.00139568	0.00138	0.00174068		CD8_TRM/EM	101	172	89	88	111		CD8_TRM/EM	0.00205584	2.58922e-05	0.000906229	0.00141372	0.000844087	0.000491953
Chondrocyte	Chondrocyte	0.0057429	0.004469	3.10707e-05	0.000150175	3.10707e-05		Chondrocyte	1109	863	6	29	6		Chondrocyte	0.000316994	7.73156e-06	0	0	0		Chondrocyte	41	1	0	0	0		Chondrocyte	0.0167482	0.0135178	9.40911e-05	0.000454774	9.40911e-05		Chondrocyte	1068	862	6	29	6		Chondrocyte	7.24983e-05	0	0.00184871	0.00123247	0.00149139	0.00488846
Ciliated	Ciliated	0.00630735	0.00274458	0.00237173	0.00689769	0.00133604		Ciliated	1218	530	458	1332	258		Ciliated	0.00782434	0.00305397	0.00351013	0.00623937	0.00181692		Ciliated	1012	395	454	807	235		Ciliated	0.00323046	0.00211705	6.27274e-05	0.00823297	0.000360682		Ciliated	206	135	4	525	23		Ciliated	0.00534934	9.83905e-05	0.00474864	0.00210245	0.000631771	0.000326242
Myeloid	DC_1	0.000346956	0.000222673	0.000357313	0.000678377	0.000440168		DC_1	67	43	69	131	85		DC_1	0.000425236	0.000239678	0.00049482	0.000881398	0.000579867		DC_1	55	31	64	114	75		DC_1	0.000188182	0.000188182	7.84092e-05	0.000266591	0.000156818		DC_1	12	12	5	17	10		DC_1	0.000253744	1.03569e-05	0.000284815	0.000595522	6.21414e-05	3.62491e-05
Myeloid	DC_2	0.000849266	0.000906229	0.00136193	0.00193156	0.00168817		DC_2	164	175	263	373	326		DC_2	0.0010283	0.00120612	0.00182465	0.00239678	0.00227308		DC_2	133	156	236	310	294		DC_2	0.000486137	0.000297955	0.00042341	0.000987956	0.000501819		DC_2	31	19	27	63	32		DC_2	0.000326242	5.69629e-05	0.00109783	0.00235619	6.21414e-05	9.32121e-05
Myeloid	DC_activated	0.000191603	0.000409097	0.000740518	0.000471239	0.000564451		DC_activated	37	79	143	91	109		DC_activated	0.000270605	0.000525746	0.00108242	0.000641719	0.000811814		DC_activated	35	68	140	83	105		DC_activated	3.13637e-05	0.0001725	4.70455e-05	0.000125455	6.27274e-05		DC_activated	2	11	3	8	4		DC_activated	3.10707e-05	0	0.00114962	0.000611057	2.58922e-05	1.03569e-05
Myeloid	DC_plasmacytoid	0.000160532	0.000357313	0.000191603	0.000621414	0.000336599		DC_plasmacytoid	31	69	37	120	65		DC_plasmacytoid	0.000239678	0.00049482	0.000270605	0.00084274	0.000479357		DC_plasmacytoid	31	64	35	109	62		DC_plasmacytoid	0	7.84092e-05	3.13637e-05	0.0001725	4.70455e-05		DC_plasmacytoid	0	5	2	11	3		DC_plasmacytoid	8.80336e-05	1.03569e-05	0.000129461	0.000279636	2.58922e-05	1.03569e-05
Ciliated	Deuterosomal	0.000186424	6.73198e-05	1.55353e-05	8.28552e-05	1.55353e-05		Deuterosomal	36	13	3	16	3		Deuterosomal	0.000108242	4.63894e-05	2.31947e-05	0.000115973	2.31947e-05		Deuterosomal	14	6	3	15	3		Deuterosomal	0.000345001	0.000109773	0	1.56818e-05	0		Deuterosomal	22	7	0	1	0		Deuterosomal	3.62491e-05	0	1.03569e-05	2.58922e-05	0	3.62491e-05
AT2	Dividing_AT2	0	0.000253744	9.83905e-05	0.00036767	0.000212316		Dividing_AT2	0	49	19	71	41		Dividing_AT2	0	1.54631e-05	3.09262e-05	0.000185557	3.09262e-05		Dividing_AT2	0	2	4	24	4		Dividing_AT2	0	0.000737047	0.000235228	0.000737047	0.000580228		Dividing_AT2	0	47	15	47	37		Dividing_AT2	2.58922e-05	1.03569e-05	0.000253744	0.000108747	0.000238209	0
Basal	Dividing_Basal	0.00104605	0.000207138	3.62491e-05	0.000108747	1.55353e-05		Dividing_Basal	202	40	7	21	3		Dividing_Basal	0.00122932	0.000115973	5.41209e-05	6.18525e-05	1.54631e-05		Dividing_Basal	159	15	7	8	2		Dividing_Basal	0.000674319	0.000392046	0	0.000203864	1.56818e-05		Dividing_Basal	43	25	0	13	1		Dividing_Basal	0.000181246	5.17845e-05	0.000289993	0.000305529	5.17845e-06	0.000144997
LE	Endothelia_Lymphatic	0.00167782	0.00214388	0.00218531	0.0118638	0.00224745		Endothelia_Lymphatic	324	414	422	2291	434		Endothelia_Lymphatic	0.00201021	0.00239678	0.00187877	0.014574	0.00173187		Endothelia_Lymphatic	260	310	243	1885	224		Endothelia_Lymphatic	0.00100364	0.00163091	0.00280705	0.00636683	0.00329319		Endothelia_Lymphatic	64	104	179	406	210		Endothelia_Lymphatic	0.00614164	0.000264101	0.00524577	0.00130497	0.000476417	0.000207138
VE	Endothelia_vascular_arterial_pulmonary	0.000921764	0.00143443	0.00110819	0.00590861	0.0018746		Endothelia_vascular_arterial_pulmonary	178	277	214	1141	362		Endothelia_vascular_arterial_pulmonary	0.00133756	0.00183238	0.00121385	0.00774702	0.00228854		Endothelia_vascular_arterial_pulmonary	173	237	157	1002	296		Endothelia_vascular_arterial_pulmonary	7.84092e-05	0.000627274	0.000893865	0.00217978	0.001035		Endothelia_vascular_arterial_pulmonary	5	40	57	139	66		Endothelia_vascular_arterial_pulmonary	0.00311225	3.62491e-05	0.00125318	0.000807838	0.000207138	5.69629e-05
VE	Endothelia_vascular_arterial_systemic	0.000517845	0.000212316	9.32121e-05	0.000181246	0.000108747		Endothelia_vascular_arterial_systemic	100	41	18	35	21		Endothelia_vascular_arterial_systemic	0.000703572	0.000208752	0.000123705	0.000185557	0.000123705		Endothelia_vascular_arterial_systemic	91	27	16	24	16		Endothelia_vascular_arterial_systemic	0.000141137	0.000219546	3.13637e-05	0.0001725	7.84092e-05		Endothelia_vascular_arterial_systemic	9	14	2	11	5		Endothelia_vascular_arterial_systemic	0.000176067	5.17845e-06	0.00013464	0.000129461	5.17845e-05	4.14276e-05
VE	Endothelia_vascular_Cap_a	0.0014655	0.00149139	0.00152764	0.00990637	0.00242351		Endothelia_vascular_Cap_a	283	288	295	1913	468		Endothelia_vascular_Cap_a	0.00214937	0.00180145	0.00146126	0.013739	0.00200247		Endothelia_vascular_Cap_a	278	233	189	1777	259		Endothelia_vascular_Cap_a	7.84092e-05	0.000862502	0.00166228	0.00213273	0.00327751		Endothelia_vascular_Cap_a	5	55	106	136	209		Endothelia_vascular_Cap_a	0.00897425	3.62491e-05	0.00111337	0.000636949	0.000264101	0
VE	Endothelia_vascular_Cap_g	0.00282743	0.00524577	0.00416865	0.0247323	0.011434		Endothelia_vascular_Cap_g	546	1013	805	4776	2208		Endothelia_vascular_Cap_g	0.00400495	0.00689655	0.00468533	0.0347843	0.0138472		Endothelia_vascular_Cap_g	518	892	606	4499	1791		Endothelia_vascular_Cap_g	0.000439092	0.0018975	0.00312069	0.00434387	0.00653933		Endothelia_vascular_Cap_g	28	121	199	277	417		Endothelia_vascular_Cap_g	0.0102689	5.69629e-05	0.00332974	0.00197299	0.000528202	6.21414e-05
VE	Endothelia_vascular_venous_pulmonary	0.00046606	0.00135158	0.00083373	0.00526648	0.00282743		Endothelia_vascular_venous_pulmonary	90	261	161	1017	546		Endothelia_vascular_venous_pulmonary	0.000664914	0.00184784	0.000920056	0.00713623	0.00371888		Endothelia_vascular_venous_pulmonary	86	239	119	923	481		Endothelia_vascular_venous_pulmonary	6.27274e-05	0.000345001	0.000658638	0.00147409	0.00101932		Endothelia_vascular_venous_pulmonary	4	22	42	94	65		Endothelia_vascular_venous_pulmonary	0.001393	3.10707e-05	0.000673198	0.00053338	0.000144997	1.03569e-05
VE	Endothelia_vascular_venous_systemic	0.0105123	0.00331421	0.000662842	0.00272386	0.00245458		Endothelia_vascular_venous_systemic	2030	640	128	526	474		Endothelia_vascular_venous_systemic	0.0149374	0.00441472	0.000711304	0.00351786	0.00317767		Endothelia_vascular_venous_systemic	1932	571	92	455	411		Endothelia_vascular_venous_systemic	0.00153682	0.00108205	0.000564546	0.00111341	0.000987956		Endothelia_vascular_venous_systemic	98	69	36	71	63		Endothelia_vascular_venous_systemic	0.000978727	1.55353e-05	0.000921764	0.00104605	0.000450525	0.000248566
Erythrocyte	Erythrocyte	7.76767e-05	0.00013464	7.76767e-05	0.000150175	0.00125836		Erythrocyte	15	26	15	29	243		Erythrocyte	0.000115973	0.000201021	0.000115973	0.000224215	0.00187877		Erythrocyte	15	26	15	29	243		Erythrocyte	0.0162464	0.0180969	0.00646092	0.0143646	0.00417137		Erythrocyte	1036	1154	412	916	266		Erythrocyte	1.55353e-05	5.17845e-06	2.07138e-05	5.17845e-05	0	0
Fibroblast	Fibro_adventitial	0.019849	0.00907782	0.00557201	0.0150693	0.00309671		Fibro_adventitial	3833	1753	1076	2910	598		Fibro_adventitial	0.0216252	0.0046312	0.00513376	0.0154167	0.00256688		Fibro_adventitial	2797	599	664	1994	332		Fibro_adventitial	0.00497115	0.0106637	0.0101148	0.0300621	0.0126553		Fibro_adventitial	317	680	645	1917	807		Fibro_adventitial	0.0117395	0.000295172	0.0114547	0.00337635	0.00494542	0.00537005
Fibroblast	Fibro_alveolar	0.00300868	0.00476935	0.00481078	0.0204963	0.00533898		Fibro_alveolar	581	921	929	3958	1031		Fibro_alveolar	0.00204113	0.00186331	0.00219576	0.0157801	0.00173187		Fibro_alveolar	264	241	284	2041	224		Fibro_alveolar	0.00105068	0.000266591	0.000329319	0.000862502	0.000909547		Fibro_alveolar	67	17	21	55	58		Fibro_alveolar	0.00903639	4.6606e-05	0.00310707	0.00388902	0.00411169	0.00216459
Fibroblast	Fibro_immune_recruiting	4.14276e-05	0.000150175	3.10707e-05	6.73198e-05	1.55353e-05		Fibro_immune_recruiting	8	29	6	13	3		Fibro_immune_recruiting	6.18525e-05	0.000224215	4.63894e-05	0.00010051	2.31947e-05		Fibro_immune_recruiting	8	29	6	13	3		Fibro_immune_recruiting	0.00536319	0.00335592	6.27274e-05	0.00123887	0.0001725		Fibro_immune_recruiting	342	214	4	79	11		Fibro_immune_recruiting	8.28552e-05	5.17845e-06	2.07138e-05	5.17845e-06	0	0
Fibroblast	Fibro_myofibroblast	0.000937299	0.000191603	0.000238209	0.00268762	0.000450525		Fibro_myofibroblast	181	37	46	519	87		Fibro_myofibroblast	0.000881398	0.000154631	0.000193289	0.00358744	0.000224215		Fibro_myofibroblast	114	20	25	464	29		Fibro_myofibroblast	0.0028541	0.00330887	1.56818e-05	0.000203864	6.27274e-05		Fibro_myofibroblast	182	211	1	13	4		Fibro_myofibroblast	0.00151211	3.10707e-05	0.000543737	0.000170889	0.000113926	0.000253744
Fibroblast	Fibro_peribronchial	0.00267726	0.00130497	0.000186424	0.00124801	0.000191603		Fibro_peribronchial	517	252	36	241	37		Fibro_peribronchial	0.00135302	0.000293799	0.00024741	0.00125251	0.000201021		Fibro_peribronchial	175	38	32	162	26		Fibro_peribronchial	0.000862502	0.000376364	0.000297955	0.000345001	0.000439092		Fibro_peribronchial	55	24	19	22	28		Fibro_peribronchial	0.000983905	1.03569e-05	0.000471239	0.000579986	0.000388384	0.00124801
Fibroblast	Fibro_perichondrial	0.000942478	0.00109265	5.17845e-06	6.73198e-05	2.07138e-05		Fibro_perichondrial	182	211	1	13	4		Fibro_perichondrial	0.000927787	0.000487088	0.000270605	0.00323952	0.000432967		Fibro_perichondrial	120	63	35	419	56		Fibro_perichondrial	0.0001725	0.000266591	0.000125455	0.000125455	6.27274e-05		Fibro_perichondrial	11	17	8	8	4		Fibro_perichondrial	3.10707e-05	0	0.000217495	8.28552e-05	0.000378027	0.00123765
T&NK	gdT	0.000906229	0.000450525	0.000279636	0.0022837	0.00043499		gdT	175	87	54	441	84		gdT	0.000556672	0.00049482	0.000255141	0.00195608	0.000363383		gdT	72	64	33	253	47		gdT	9.40911e-05	0.000125455	0	1.56818e-05	0		gdT	6	8	0	1	0		gdT	0.00209727	2.07138e-05	0.000336599	0.00053338	4.6606e-05	4.6606e-05
T&NK	ILC	0.000429811	0.000419454	0.000212316	0.00135158	0.000264101		ILC	83	81	41	261	51		ILC	0.0001469	0.00010051	1.54631e-05	3.86578e-05	0		ILC	19	13	2	5	0		ILC	0.000454774	0.00279137	0.00415569	0.0156662	0.00274432		ILC	29	178	265	999	175		ILC	0.000460882	1.55353e-05	0.000196781	0.000181246	1.55353e-05	5.69629e-05
Secretory	Ionocyte_n_Brush	0.000129461	0.000108747	1.03569e-05	3.10707e-05	0		Ionocyte_n_Brush	25	21	2	6	0		Ionocyte_n_Brush	0.00705891	0.00687336	0.0317458	0.0339261	0.0398639		Ionocyte_n_Brush	913	889	4106	4388	5156		Ionocyte_n_Brush	1.56818e-05	0.000156818	0.000360682	0.000109773	0.000109773		Ionocyte_n_Brush	1	10	23	7	7		Ionocyte_n_Brush	1.55353e-05	0	0.000119104	1.55353e-05	1.55353e-05	3.62491e-05
Myeloid	Macro_alveolar	0.0048781	0.00552541	0.022635	0.0278963	0.0276063		Macro_alveolar	942	1067	4371	5387	5331		Macro_alveolar	0.000231947	0.000185557	0.000386578	0.00121385	0.000780888		Macro_alveolar	30	24	50	157	101		Macro_alveolar	0.000972274	0.000956593	7.84092e-05	0.000376364	7.84092e-05		Macro_alveolar	62	61	5	24	5		Macro_alveolar	0.00296207	0.000331421	0.00516291	0.0574704	0.00110819	0.000155353
Myeloid	Macro_alveolar_metallothioneins	0.000160532	0.000176067	0.000378027	0.000849266	0.000559273		Macro_alveolar_metallothioneins	31	34	73	164	108		Macro_alveolar_metallothioneins	0.000974177	0.000324726	0.000471625	0.000154631	0.000479357		Macro_alveolar_metallothioneins	126	42	61	20	62		Macro_alveolar_metallothioneins	3.13637e-05	1.56818e-05	4.70455e-05	9.40911e-05	6.27274e-05		Macro_alveolar_metallothioneins	2	1	3	6	4		Macro_alveolar_metallothioneins	6.21414e-05	5.17845e-06	0.000321064	0.000740518	0.000139818	1.03569e-05
Myeloid	Macro_AW_CX3CR1	0.000973548	0.00053338	0.000341778	0.000227852	0.000346956		Macro_AW_CX3CR1	188	103	66	44	67		Macro_AW_CX3CR1	0.000363383	0.000402041	0.000711304	0.000533478	0.000633988		Macro_AW_CX3CR1	47	52	92	69	82		Macro_AW_CX3CR1	0.00105068	0.00174068	0.000392046	0.000235228	0.00101932		Macro_AW_CX3CR1	67	111	25	15	65		Macro_AW_CX3CR1	5.17845e-05	1.03569e-05	0.000150175	0.000906229	0.000124283	0.000388384
Myeloid	Macro_CCL	0.000253744	0.000274458	0.000491953	0.000388384	0.000445347		Macro_CCL	49	53	95	75	86		Macro_CCL	0.00105922	0.00538117	0.00147673	0.000927787	0.00329364		Macro_CCL	137	696	191	120	426		Macro_CCL	0	1.56818e-05	1.56818e-05	0.000219546	0		Macro_CCL	0	1	1	14	0		Macro_CCL	7.76767e-05	0	0.000414276	0.000756054	3.62491e-05	5.17845e-06
Myeloid	Macro_CHIT1	0.0010564	0.00417901	0.00111855	0.000699091	0.00254262		Macro_CHIT1	204	807	216	135	491		Macro_CHIT1	7.73156e-05	7.73156e-05	0.000239678	0.000463894	0.000224215		Macro_CHIT1	10	10	31	60	29		Macro_CHIT1	7.84092e-05	4.70455e-05	0.000141137	0.000109773	0.000156818		Macro_CHIT1	5	3	9	7	10		Macro_CHIT1	0.000621414	3.10707e-05	0.000574808	0.00602772	0.000284815	0.000155353
Myeloid	Macro_dividing	5.17845e-05	5.69629e-05	0.00016571	0.000383205	0.000150175		Macro_dividing	10	11	32	74	29		Macro_dividing	0.000386578	0.000224215	0.000355652	0.00039431	0.000966445		Macro_dividing	50	29	46	51	125		Macro_dividing	0.00128591	0.001725	0.000956593	0.00174068	0.00123887		Macro_dividing	82	110	61	111	79		Macro_dividing	2.58922e-05	0	0.000139818	0.00036767	0	5.17845e-06
Myeloid	Macro_interstitial	0.000284815	0.00016571	0.000284815	0.00030035	0.000699091		Macro_interstitial	55	32	55	58	135		Macro_interstitial	0.00269831	0.0116437	0.00807175	0.00586825	0.00720581		Macro_interstitial	349	1506	1044	759	932		Macro_interstitial	0.000297955	0.000486137	0.000439092	0.000721365	0.000501819		Macro_interstitial	19	31	28	46	32		Macro_interstitial	0.000176067	1.03569e-05	0.000248566	0.000890693	1.55353e-05	1.03569e-05
Myeloid	Macro_intravascular	0.00223191	0.00836837	0.00572219	0.00450525	0.00523541		Macro_intravascular	431	1616	1105	870	1011		Macro_intravascular	0.0010283	0.00358744	0.00486315	0.00409	0.00531158		Macro_intravascular	133	464	629	529	687		Macro_intravascular	0.000266591	0.000721365	0.000658638	0.000690001	0.000815456		Macro_intravascular	17	46	42	44	52		Macro_intravascular	0.00185906	7.76767e-05	0.0022578	0.0148052	0.000326242	0.000616235
Myeloid	Macrophage_intermediate	0.000787124	0.00256333	0.00340224	0.00297761	0.00372331		Macrophage_intermediate	152	495	657	575	719		Macrophage_intermediate	0.00134529	0.00228854	0.000510283	0.00278336	0.00121385		Macrophage_intermediate	174	296	66	360	157		Macrophage_intermediate	0.00216409	0.00257182	0.00136432	0.00261887	0.00116046		Macrophage_intermediate	138	164	87	167	74		Macrophage_intermediate	0.000517845	1.03569e-05	0.000673198	0.00884997	0.000264101	9.83905e-05
T&NK	MAIT	0.000989084	0.00177103	0.000559273	0.00209209	0.0010823		MAIT	191	342	108	404	209		MAIT	0.00112108	0.00218803	0.00231947	0.00940158	0.00316994		MAIT	145	283	300	1216	410		MAIT	0	0	1.56818e-05	1.56818e-05	1.56818e-05		MAIT	0	0	1	1	1		MAIT	0.000476417	1.03569e-05	0.000160532	0.000554094	0.000207138	0.000119104
Mast cell	Mast_cell	0.0014655	0.00231477	0.00200406	0.0071618	0.00250637		Mast_cell	283	447	387	1383	484		Mast_cell	7.73156e-06	7.73156e-06	7.73156e-06	4.63894e-05	1.54631e-05		Mast_cell	1	1	1	6	2		Mast_cell	4.70455e-05	0.000109773	4.70455e-05	0.000313637	6.27274e-05		Mast_cell	3	7	3	20	4		Mast_cell	0.0024753	9.32121e-05	0.00271869	0.00173478	0.000616235	0.000719804
Myeloid	Megakaryocyte	5.17845e-06	5.17845e-06	1.03569e-05	3.62491e-05	1.55353e-05		Megakaryocyte	1	1	2	7	3		Megakaryocyte	0.00010051	0.000123705	0.00010051	0.000371115	0.00010051		Megakaryocyte	13	16	13	48	13		Megakaryocyte	0.000313637	0.00130159	0.00260319	0.00152114	0.00139568		Megakaryocyte	20	83	166	97	89		Megakaryocyte	1.03569e-05	0	5.17845e-06	0	5.17845e-06	0
Fibroblast	Mesothelia	8.28552e-05	0.000119104	8.28552e-05	0.000352135	8.80336e-05		Mesothelia	16	23	16	68	17		Mesothelia	0.00384259	0.00875213	0.0118138	0.00849698	0.00944024		Mesothelia	497	1132	1528	1099	1221		Mesothelia	0.00025091	0.000940911	0.00236796	0.00213273	0.00211705		Mesothelia	16	60	151	136	135		Mesothelia	0.000155353	0	0.000124283	3.10707e-05	2.58922e-05	1.55353e-05
Myeloid	Monocyte_CD14	0.00267726	0.00629182	0.00877229	0.00619343	0.00678377		Monocyte_CD14	517	1215	1694	1196	1310		Monocyte_CD14	0.00284521	0.0050719	0.00605381	0.00555899	0.00689655		Monocyte_CD14	368	656	783	719	892		Monocyte_CD14	0.00533183	0.00147409	1.56818e-05	0.000125455	6.27274e-05		Monocyte_CD14	340	94	1	8	4		Monocyte_CD14	0.00258922	0.00020196	0.00210245	0.0164985	0.000512666	0.000124283
Myeloid	Monocyte_CD16	0.00198852	0.00370777	0.00483667	0.00442757	0.00531827		Monocyte_CD16	384	716	934	855	1027		Monocyte_CD16	0.000402041	7.73156e-06	7.73156e-06	2.31947e-05	7.73156e-06		Monocyte_CD16	52	1	1	3	1		Monocyte_CD16	0.00127023	0.00191319	0.000109773	0.0001725	1.56818e-05		Monocyte_CD16	81	122	7	11	1		Monocyte_CD16	0.000921764	0.000238209	0.0013464	0.00940406	0.000238209	8.28552e-05
Muscle	Muscle_smooth_airway_ASM	0.00202995	0.000491953	1.03569e-05	5.69629e-05	2.58922e-05		Muscle_smooth_airway_ASM	392	95	2	11	5		Muscle_smooth_airway_ASM	0.00148446	0.000432967	2.31947e-05	0.0013221	0.000270605		Muscle_smooth_airway_ASM	192	56	3	171	35		Muscle_smooth_airway_ASM	1.56818e-05	0.000407728	0.000470455	0.00105068	0.000737047		Muscle_smooth_airway_ASM	1	26	30	67	47		Muscle_smooth_airway_ASM	6.73198e-05	0	0.000181246	2.58922e-05	0.00013464	0.00117551
Muscle	Muscle_pericyte_systemic	0.00141372	0.000921764	5.17845e-05	0.000942478	0.000186424		Muscle_pericyte_systemic	273	178	10	182	36		Muscle_pericyte_systemic	0.000780888	0.00074223	0.000193289	0.00646358	0.0010051		Muscle_pericyte_systemic	101	96	25	836	130		Muscle_pericyte_systemic	0.000815456	0.000219546	0	3.13637e-05	3.13637e-05		Muscle_pericyte_systemic	52	14	0	2	2		Muscle_pericyte_systemic	4.14276e-05	0	0.000144997	8.28552e-05	0.000528202	0.000326242
Muscle	Muscle_pericyte_pulmonary	0.000528202	0.000631771	0.000284815	0.00467614	0.000916586		Muscle_pericyte_pulmonary	102	122	55	903	177		Muscle_pericyte_pulmonary	0.000649451	5.41209e-05	7.73156e-06	0.000108242	2.31947e-05		Muscle_pericyte_pulmonary	84	7	1	14	3		Muscle_pericyte_pulmonary	0.00125455	0.00196023	0.00156818	0.00148978	0.00108205		Muscle_pericyte_pulmonary	80	125	100	95	69		Muscle_pericyte_pulmonary	0.0022578	1.55353e-05	0.000207138	0.000238209	9.32121e-05	1.03569e-05
Muscle	Muscle_perivascular_immune_recruiting	0.000704269	0.000108747	5.17845e-06	8.28552e-05	2.58922e-05		Muscle_perivascular_immune_recruiting	136	21	1	16	5		Muscle_perivascular_immune_recruiting	0.00124478	0.000510283	0.00034792	0.00654863	0.00155404		Muscle_perivascular_immune_recruiting	161	66	45	847	201		Muscle_perivascular_immune_recruiting	0.000784092	0.00100364	6.27274e-05	0.00025091	0.000125455		Muscle_perivascular_immune_recruiting	50	64	4	16	8		Muscle_perivascular_immune_recruiting	5.17845e-05	0	6.21414e-05	0.000108747	2.58922e-05	0.000181246
Muscle	Muscle_smooth_pulmonary	0.00124801	0.000989084	0.000750875	0.0048781	0.00139818		Muscle_smooth_pulmonary	241	191	145	942	270		Muscle_smooth_pulmonary	0.00317767	7.73156e-05	5.41209e-05	0.00024741	0.000332457		Muscle_smooth_pulmonary	411	10	7	32	43		Muscle_smooth_pulmonary	0.00550433	0.00125455	6.27274e-05	1.56818e-05	4.70455e-05		Muscle_smooth_pulmonary	351	80	4	1	3		Muscle_smooth_pulmonary	0.00261512	3.10707e-05	0.000409097	0.00036767	0.000372848	0.000243387
Muscle	Muscle_smooth_syst_arterial	0.00238727	0.000383205	5.69629e-05	0.000248566	0.000264101		Muscle_smooth_syst_arterial	461	74	11	48	51		Muscle_smooth_syst_arterial	0.000131437	2.31947e-05	4.63894e-05	4.63894e-05	2.31947e-05		Muscle_smooth_syst_arterial	17	3	6	6	3		Muscle_smooth_syst_arterial	0.000345001	0.000266591	0	0	0		Muscle_smooth_syst_arterial	22	17	0	0	0		Muscle_smooth_syst_arterial	0.00016571	0	6.21414e-05	0.000258922	0.000352135	0.000217495
SMG	Myoepithelial	0.00181764	0.000414276	2.07138e-05	5.17845e-06	1.55353e-05		Myoepithelial	351	80	4	1	3		Myoepithelial	0.000170094	2.31947e-05	7.73156e-06	2.31947e-05	1.54631e-05		Myoepithelial	22	3	1	3	2		Myoepithelial	0.00111341	0.000956593	0	1.56818e-05	1.56818e-05		Myoepithelial	71	61	0	1	1		Myoepithelial	0	0	0.000844087	1.55353e-05	0.000305529	0.000906229
Fibroblast	NAF_endoneurial	0.00020196	0.000103569	3.10707e-05	3.10707e-05	1.55353e-05		NAF_endoneurial	39	20	6	6	3		NAF_endoneurial	2.31947e-05	2.31947e-05	1.54631e-05	7.73156e-06	7.73156e-06		NAF_endoneurial	3	3	2	1	1		NAF_endoneurial	0.000125455	7.84092e-05	1.56818e-05	0.000282273	3.13637e-05		NAF_endoneurial	8	5	1	18	2		NAF_endoneurial	4.14276e-05	0	4.14276e-05	2.58922e-05	4.14276e-05	8.80336e-05
Fibroblast	NAF_perineurial	0.000481596	0.000331421	5.17845e-06	2.07138e-05	1.55353e-05		NAF_perineurial	93	64	1	4	3		NAF_perineurial	0.000425236	0.00166229	0.00204113	0.00134529	0.000641719		NAF_perineurial	55	215	264	174	83		NAF_perineurial	7.84092e-05	0.000486137	0.00136432	0.000517501	0.000548865		NAF_perineurial	5	31	87	33	35		NAF_perineurial	3.62491e-05	0	4.14276e-05	6.73198e-05	0.000108747	0.000378027
Secretory	Neuroendocrine	5.69629e-05	4.14276e-05	1.55353e-05	9.83905e-05	1.55353e-05		Neuroendocrine	11	8	3	19	3		Neuroendocrine	0.00704345	0.00760786	0.0105304	0.0154245	0.0121617		Neuroendocrine	911	984	1362	1995	1573		Neuroendocrine	0.000799774	0.00362251	0.00748024	0.00446933	0.00387342		Neuroendocrine	51	231	477	285	247		Neuroendocrine	3.62491e-05	0	5.17845e-06	2.07138e-05	1.03569e-05	2.07138e-05
T&NK	NK_CD11d	0.000310707	0.0012739	0.00181764	0.00107194	0.000611057		NK_CD11d	60	246	351	207	118		NK_CD11d	0.000487088	0.00101283	0.000548941	0.00258234	0.00160816		NK_CD11d	63	131	71	334	208		NK_CD11d	6.27274e-05	0.000297955	0.0001725	0.000345001	0.000203864		NK_CD11d	4	19	11	22	13		NK_CD11d	0.000212316	1.03569e-05	0.000113926	0.00383723	4.14276e-05	1.55353e-05
T&NK	NK_CD16hi	0.00498167	0.00629182	0.00952317	0.0118069	0.00942478		NK_CD16hi	962	1215	1839	2280	1820		NK_CD16hi	0.00296119	0.00241225	0.00228081	0.00640946	0.00190196		NK_CD16hi	383	312	295	829	246		NK_CD16hi	0.00025091	0.000862502	0.00134864	0.001035	0.000737047		NK_CD16hi	16	55	86	66	47		NK_CD16hi	0.00374402	0.000217495	0.00980798	0.00871015	0.00126354	9.83905e-05
T&NK	NK_CD56bright	0.000346956	0.000776767	0.000424633	0.00184353	0.00114444		NK_CD56bright	67	150	82	356	221		NK_CD56bright	3.86578e-05	7.73156e-06	0	0	7.73156e-06		NK_CD56bright	5	1	0	0	1		NK_CD56bright	3.13637e-05	3.13637e-05	0	0	0		NK_CD56bright	2	2	0	0	0		NK_CD56bright	0.000890693	0	0.000378027	0.000605879	4.6606e-05	2.07138e-05
T&NK	NKT	0.0020662	0.00190049	0.00197299	0.00463471	0.00151729		NKT	399	367	381	895	293		NKT	0.000193289	1.54631e-05	7.73156e-06	7.73156e-06	0		NKT	25	2	1	1	0		NKT	0.000737047	0.000517501	1.56818e-05	1.56818e-05	1.56818e-05		NKT	47	33	1	1	1		NKT	0.00355759	6.73198e-05	0.000295172	0.00366116	0.000253744	2.07138e-05
Fibroblast	Schwann_Myelinating	3.62491e-05	1.55353e-05	0	0	5.17845e-06		Schwann_Myelinating	7	3	0	0	1		Schwann_Myelinating	0.000896861	0.00277563	0.000425236	0.00167002	0.00186331		Schwann_Myelinating	116	359	55	216	241		Schwann_Myelinating	0.000517501	0.00100364	0.000235228	0.0157759	0.000690001		Schwann_Myelinating	33	64	15	1006	44		Schwann_Myelinating	0	0	0	5.17845e-06	1.03569e-05	5.17845e-06
Fibroblast	Schwann_nonmyelinating	0.000372848	0.000181246	1.03569e-05	1.03569e-05	5.17845e-06		Schwann_nonmyelinating	72	35	2	2	1		Schwann_nonmyelinating	0.00431421	0.00122932	0.000502551	0.00177826	5.41209e-05		Schwann_nonmyelinating	558	159	65	230	7		Schwann_nonmyelinating	0.00636683	0.00178773	1.56818e-05	0.00138	6.27274e-05		Schwann_nonmyelinating	406	114	1	88	4		Schwann_nonmyelinating	3.10707e-05	0	6.73198e-05	3.10707e-05	0.000155353	0.000124283
Secretory	Secretory_Club	0.000771589	0.00219048	0.000362491	0.00632807	0.00147586		Secretory_Club	149	423	70	1222	285		Secretory_Club	0.00211845	0.000309262	6.18525e-05	4.63894e-05	3.86578e-05		Secretory_Club	274	40	8	6	5		Secretory_Club	0.000611592	0.000125455	0	1.56818e-05	0		Secretory_Club	39	8	0	1	0		Secretory_Club	0.000916586	3.62491e-05	0.00013464	0.00129461	0.000849266	0.000124283
Secretory	Secretory_Goblet	0.00499203	0.00141372	0.000341778	0.00164675	5.69629e-05		Secretory_Goblet	964	273	66	318	11		Secretory_Goblet	0.00257461	0.000131437	7.73156e-05	3.09262e-05	1.54631e-05		Secretory_Goblet	333	17	10	4	2		Secretory_Goblet	0.00308932	0.00131728	3.13637e-05	0.00227387	0.000141137		Secretory_Goblet	197	84	2	145	9		Secretory_Goblet	0.000849266	3.10707e-05	0.000781946	0.00189531	7.24983e-05	0.000476417
SMG	SMG_Basal	0.00162085	0.000248566	4.14276e-05	3.62491e-05	2.58922e-05		SMG_Basal	313	48	8	7	5		SMG_Basal	0.0061002	8.50472e-05	0.000193289	7.73156e-06	0		SMG_Basal	789	11	25	1	0		SMG_Basal	0.0574896	0.0364132	0.000282273	0.00145841	0.000407728		SMG_Basal	3666	2322	18	93	26		SMG_Basal	0.000160532	0	0.000699091	0.000310707	1.03569e-05	0.000170889
SMG	SMG_Duct	0.00274458	0.000523023	6.21414e-05	0.000771589	5.69629e-05		SMG_Duct	530	101	12	149	11		SMG_Duct	0.0108706	0.000108242	3.09262e-05	0	0		SMG_Duct	1406	14	4	0	0		SMG_Duct	0.0378246	0.0204491	0.000501819	4.70455e-05	7.84092e-05		SMG_Duct	2412	1304	32	3	5		SMG_Duct	6.73198e-05	0	0.000605879	0.000756054	0.000217495	0.000724983
SMG	SMG_Mucous	0.02307	0.0120813	0.000222673	0.000486774	0.00013464		SMG_Mucous	4455	2333	43	94	26		SMG_Mucous	0.00824957	0.00157724	0.000603062	0.000131437	0.00010051		SMG_Mucous	1067	204	78	17	13		SMG_Mucous	0.00517501	0.00297955	1.56818e-05	0.000282273	0		SMG_Mucous	330	190	1	18	0		SMG_Mucous	3.62491e-05	5.17845e-06	0.00415829	0.000688734	0.0028585	0.0160998
SMG	SMG_Serous	0.0197713	0.0068252	0.000186424	1.55353e-05	2.58922e-05		SMG_Serous	3818	1318	36	3	5		SMG_Serous	0.000301531	0.000556672	0.000402041	0.00153858	0.00074223		SMG_Serous	39	72	52	199	96		SMG_Serous	0.000878183	0.00211705	0.000862502	0.000721365	0.000909547		SMG_Serous	56	135	55	46	58		SMG_Serous	3.62491e-05	0	0.00515256	0.00182799	0.00384241	0.0065352
Basal	Suprabasal	0.00723429	0.00204031	0.000409097	0.000181246	6.73198e-05		Suprabasal	1397	394	79	35	13		Suprabasal	0.00161384	0.00413199	0.0028828	0.00449962	0.00376692		Suprabasal	39	72	52	199	96		Suprabasal	0.00532407	0.00991132	0.00704586	0.00257862	0.00654997		Suprabasal	115	76	55	46	58		Suprabasal	0.000719804	5.17845e-06	0.000595522	0.00194192	0.000170889	0.00113408
T&NK	T_reg	0.000491953	0.00107194	0.000554094	0.00126872	0.000797481		T_reg	95	207	107	245	154		T_reg							T_reg							T_reg							T_reg							T_reg	0.000455704	1.03569e-05	0.000357313	0.0006007	0.000264101	0.00043499
[truncated: 15 more columns]

## Sheet: Supplementary Table 8
Output of fGWAS analysis for Lung function (FEV1/FVC) study from GWAS catalogue GCST007431 (Figure 2f)
	log OR	CI (lower 95%)	CI (upper 95%)	P-value	FDR
AT1	0.173736	-0.0535953	0.401066	0.134156	0.283218
AT2	0.306181	0.0201056	0.592256	0.0359272	0.109231
B_mature	-0.427168	-0.787728	-0.0666078	0.0202287	0.0924607
B_naive	-0.436328	-0.846289	-0.0263677	0.0369729	0.109231
B_plasma_IgA	-0.131468	-0.463923	0.200987	0.438296	0.596862
B_plasma_IgG	-0.309354	-0.749838	0.13113	0.168661	0.340411
B_plasmablast	-0.145605	-0.404012	0.112801	0.269415	0.44512
Basal	-0.112007	-0.58381	0.359796	0.641711	0.738489
CD4_EM	-0.582877	-1.03174	-0.134012	0.0109225	0.0754642
CD4_naive/CM	-0.582894	-0.992826	-0.172963	0.00532007	0.044925
CD4_TRM	-0.415529	-0.752084	-0.0789728	0.0155242	0.0907568
CD8_EM	-0.547999	-0.922899	-0.173099	0.00417043	0.044925
CD8_EM/EMRA	-0.337679	-0.626518	-0.0488393	0.0219396	0.0924607
CD8_TRM/EM	-0.699777	-1.09337	-0.306183	0.00049267	0.0144756
CD8_TRM	-0.260288	-0.576587	0.0560111	0.106762	0.247159
Chondrocyte	0.0467663	-0.176357	0.26989	0.681209	0.750318
Ciliated	-0.124318	-0.363318	0.114681	0.307957	0.468094
DC_1	-0.163362	-0.46178	0.135056	0.283291	0.458087
DC_2	-0.203751	-0.537892	0.130391	0.232026	0.410092
DC_activated	-0.182802	-0.488837	0.123233	0.241697	0.417477
pcDC	-0.113964	-0.35282	0.124892	0.349705	0.501463
Deuterosomal	0.0373394	-0.179755	0.254434	0.736033	0.782037
Dividing_AT2	0.0564541	-0.16057	0.273478	0.610155	0.713412
Dividing_Basal	0.0949638	-0.235347	0.425275	0.573097	0.691355
Endothelia_Lymphatic	-0.0700723	-0.485389	0.345244	0.740878	0.782037
Endothelia_vascular_arterial_pulmonary	-0.0506923	-0.34969	0.248306	0.739663	0.782037
Endothelia_vascular_arterial_systemic	0.0467117	-0.271314	0.364737	0.773435	0.80522
Endothelia_vascular_Cap_a	0.0783318	-0.218109	0.374773	0.60452	0.713412
Endothelia_vascular_Cap_g	-0.0926006	-0.399873	0.214671	0.55474	0.680004
Endothelia_vascular_venous_pulmonary	-0.170278	-0.461865	0.121309	0.252382	0.426246
Endothelia_vascular_venous_systemic	-0.173389	-0.449564	0.102787	0.218499	0.395379
Erythrocyte	-0.544161	-1.02279	-0.0655293	0.0258577	0.0982591
Fibro_adventitial	0.422016	0.0216989	0.822333	0.0388058	0.109231
Fibro_immune_recruiting	-0.00587622	-0.227297	0.215544	0.958516	0.958516
Fibro_alveolar	0.588433	0.245821	0.931044	0.000761876	0.0144756
Fibro_myofibroblast	0.534159	0.179076	0.889242	0.00319354	0.0404515
Fibro_peribronchial	0.5291	0.22511	0.83309	0.000646265	0.0144756
Fibro_perichondrial	0.252393	0.0218798	0.482906	0.0318699	0.109231
gdT	-0.447013	-0.770895	-0.123131	0.00682756	0.0518894
ILC	-0.28387	-0.585374	0.0176333	0.0649837	0.176384
Macro_alveolar	-0.161256	-0.506736	0.184223	0.36027	0.507047
Macro_CHIT1	-0.102408	-0.433516	0.228701	0.54438	0.678325
Macro_interstitial	-0.330043	-0.634084	-0.026002	0.0333685	0.109231
Macro_dividing	0.0738733	-0.262104	0.40985	0.666499	0.744911
Macro_intravascular	-0.167304	-0.499634	0.165026	0.32378	0.473218
Macro_CCL	-0.230426	-0.521556	0.0607039	0.120826	0.262364
Macro_AW_CX3CR1	-0.0131152	-0.325914	0.299683	0.934503	0.946964
Macro_alveolar_metallothioneins	-0.296878	-0.657785	0.0640287	0.106902	0.247159
MAIT	-0.394075	-0.733935	-0.0542149	0.0230466	0.0924607
Mast_cell	-0.20439	-0.583927	0.175148	0.291194	0.461058
Mesothelia	0.217362	-0.200127	0.634852	0.307512	0.468094
Monocyte_CD14	-0.338043	-0.653142	-0.022945	0.0354899	0.109231
Monocyte_CD16	-0.278208	-0.61682	0.060404	0.107319	0.247159
Macrophage_intermediate	-0.232377	-0.525651	0.0608961	0.120418	0.262364
Muscle_smooth_airway_ASM	0.341891	0.142968	0.540813	0.000755319	0.0144756
Muscle_perivascular_immune_recruiting	0.220425	-0.0945723	0.535421	0.170205	0.340411
Muscle_pericyte_pulmonary	0.347341	0.0752507	0.619431	0.012347	0.0781978
Muscle_pericyte_systemic	0.219881	-0.109932	0.549693	0.191314	0.372818
Muscle_smooth_pulmonary	0.489223	0.167413	0.811032	0.00288585	0.0404515
Muscle_smooth_systemic_arterial	0.126884	-0.196702	0.450469	0.442159	0.596862
Myoepithelial	0.176127	-0.0158014	0.368056	0.0720766	0.182594
NAF_endoneurial	0.204005	-0.114929	0.522938	0.209948	0.389172
NAF_epineurial	0.304415	0.0417486	0.567081	0.0231152	0.0924607
Neuroendocrine	-0.0731822	-0.309836	0.163472	0.544445	0.678325
NK_CD16hi	-0.320117	-0.663875	0.0236406	0.0679696	0.178127
NK_CD11d	-0.42779	-0.78463	-0.0709499	0.0187883	0.0924607
NK_CD56bright	-0.314384	-0.611882	-0.0168853	0.0383359	0.109231
NKT	-0.382639	-0.696283	-0.0689938	0.0167957	0.0911767
Schwann_nonmyelinating	0.106117	-0.16779	0.380024	0.447647	0.596862
Secretory_Club	0.240343	-0.125187	0.605874	0.19749	0.37523
Secretory_Goblet	-0.077368	-0.412618	0.257882	0.651037	0.738489
SMG_Duct	0.0957034	-0.173633	0.36504	0.486149	0.637022
SMG_Mucous	-0.0686377	-0.269682	0.132407	0.503397	0.648443
SMG_Serous	-0.0339271	-0.300107	0.232253	0.802727	0.824422
Suprabasal	-0.196762	-0.580393	0.18687	0.314767	0.469064
T_reg	-0.595985	-1.0129	-0.17907	0.0050812	0.044925

## Sheet: Supplementary Table 9
Overview of donor inclusion across study
	Data/experiment
	Single cell	Single nuclei	scVDJ-seq	Visium (fresh)	Visium (FFPE)	smFISH validation with RNAscope							IHC (IBEX) Figures 4g, 5j, k, Extended data 9e, 10i, j, k.
Donor						Endo/epineurial Fig 2i	nmSchwann/Schwann Fig 2i and Extended data 5j	IR pericytes Fig 3g and Extended data 6f	SMG epithelial Fig 4b and Extended Data 7d, e, i	CCL28/TNFSF13B/IL6/ Fig 5e,g and Extended Data 10a, d, e	HLA-DR+SMG epithelial cell RNAscope Extended data 10h	IR fibo Extended Data 3a
A26	x	x
A32	x
A37	x	x	x	x		x	x	x	x		x	x
A40	x	x	x
A41		x
A42		x		x		x	x		x	x
A43	x
A44	x		x
A47	x	x	x	x				x	x	x	x	x
A48		x		x
A50				x
A61					x					x	x		x
A63										x	x		x

## Sheet: Supplementary Table 10
Genes upregulated in Peribronchial fibroblasts from COPD patients compared to controls (Adams et al. 2020 Sci Adv)
names	scores	logfoldchanges	pvals
NFATC2	3.88938	2.88986	0.000100502
RGCC	3.8709	3.77287	0.000108434
MT2A	3.76928	2.05238	0.000163721
SIK2	3.48289	2.79599	0.000496039
FOSB	3.30736	2.37031	0.00094181
MICAL2	3.2704	2.55323	0.00107395
COMMD6	3.12259	1.99355	0.00179269
ZFP36	3.0764	2.08939	0.0020952
FOXO1	3.04868	1.72814	0.00229849
DGKH	2.96092	2.64028	0.00306726
KLF6	2.90549	1.99143	0.00366685
NAP1L1	2.90087	1.34151	0.00372133
LUM	2.89163	1.23604	0.00383252
TOP1	2.87777	1.61816	0.00400498
ATP1A1	2.82696	3.14242	0.00469925
TENM3	2.79	1.93611	0.00527073
STK17B	2.78539	2.87986	0.00534642
PPP1CB	2.74381	1.57472	0.00607302
RYR2	2.72534	1.93233	0.00642362
FN1	2.69762	1.28344	0.00698371
MTHFD1L	2.69762	1.58711	0.00698371
YWHAZ	2.693	1.87078	0.0070812
XYLT1	2.65143	2.48521	0.00801522
RAB6A	2.61447	2.65715	0.00893649
NFKB1	2.53595	1.71436	0.0112143
RHOB	2.53133	2.159	0.0113631
DDX5	2.52209	1.19173	0.011666
SULF1	2.50361	2.51013	0.0122932
SERPINE1	2.50361	2.07274	0.0122932
AKAP13	2.49437	0.992898	0.0126179
ABL2	2.48514	1.79772	0.0129502
ENAH	2.48514	1.46303	0.0129502
GADD45B	2.4759	2.0253	0.0132902
NTM	2.46666	1.95972	0.013638
RAB1A	2.45742	1.35752	0.0139939
ZFHX3	2.43894	1.57098	0.0147302
CHSY1	2.42971	3.01628	0.0151111
HLA-DRB1	2.42509	4.42051	0.0153047
NPC2	2.42047	1.79175	0.0155006
EMP1	2.41123	1.52697	0.0158989
USP9X	2.41123	2.11352	0.0158989
KAT6A	2.40199	2.01087	0.0163061
CD44	2.40199	1.37051	0.0163061
POSTN	2.40199	2.05064	0.0163061
COL5A2	2.40199	1.23621	0.0163061
ERCC1	2.39275	1.78654	0.0167225
ENSG00000230021	2.38813	1.159	0.0169342
RPL5	2.38351	1.10338	0.0171482
MAP3K8	2.38351	2.03948	0.0171482
RPS6KA3	2.38351	1.67104	0.0171482
JAK1	2.35118	2.02565	0.018714
SMG1P3	2.32808	2.03339	0.0199077
FOS	2.31884	1.36482	0.0204035
LHFPL2	2.31884	1.84524	0.0204035
HIVEP3	2.30961	2.2916	0.02091
ENSG00000273167	2.30037	2.2349	0.0214274
YWHAG	2.26803	2.16202	0.0233272
ARFGAP3	2.26341	1.89829	0.0236102
EIF2S2	2.2588	1.67489	0.0238961
SRSF5	2.24956	1.50923	0.0244771
MYL9	2.21722	1.43198	0.0266079
CD9	2.21722	1.5838	0.0266079
WISP1	2.21722	28.5121	0.0266079
MINOS1-NBL1	2.20336	0.725285	0.0275691
RPL10	2.19875	0.74086	0.027896
BEX3	2.19875	1.46255	0.027896
SOCS3	2.19875	1.77688	0.027896
KPNA4	2.18027	5.83784	0.0292376
KIF13B	2.18027	2.20132	0.0292376
LMCD1-AS1	2.17103	3.33163	0.0299289
FKBP5	2.16179	1.10135	0.0306342
AHCTF1	2.15717	2.27575	0.0309922
RPL10P9	2.15717	0.686045	0.0309922
MRTFA	2.15255	1.28668	0.0313538
BTG2	2.15255	2.4454	0.0313538
FHL2	2.15255	4.19036	0.0313538
CREB5	2.15255	1.74533	0.0313538
MMP19	2.14331	1.88092	0.0320878
SEC13	2.14331	2.03766	0.0320878
RTL8C	2.1387	2.73199	0.0324603
DENND5A	2.13408	1.45861	0.0328365
GXYLT2	2.12946	1.91458	0.0332165
PRR5	2.12484	2.93118	0.0336001
RPS15A	2.1156	0.864062	0.0343789
DENND4A	2.1156	1.41919	0.0343789
RPL31	2.09712	0.820522	0.0359827
WSB1	2.09712	1.32715	0.0359827
ADAMTSL4-AS1	2.09712	2.1605	0.0359827
ZFAS1	2.08788	1.40881	0.0368083
ITCH	2.08788	1.22683	0.0368083
SORBS1	2.07865	3.38051	0.0376499
HIVEP2	2.07865	1.56882	0.0376499
GEM	2.06941	1.37776	0.0385079
WTAP	2.06941	1.99555	0.0385079
NNMT	2.06479	1.33274	0.0389431
KLF4	2.06017	2.2457	0.0393824
SFRP4	2.06017	3.20751	0.0393824
PEAK1	2.06017	1.40781	0.0393824
FSTL1	2.05555	0.942319	0.0398259
NFATC1	2.05093	2.70745	0.0402737
MEG3	2.05093	1.7983	0.0402737
MT1E	2.05093	1.56028	0.0402737
PTPN1	2.04169	1.69673	0.0411821
CECR2	2.03245	2.86186	0.0421078
AFF4	2.02322	1.29572	0.043051
CARMIL1	2.01398	1.50548	0.044012
SEC62	2.00474	0.87082	0.044991
RGPD8	2.00012	2.22667	0.0454874
MAP4K5	1.99088	1.70762	0.046494
ULK4	1.97702	1.96559	0.048039
KIFC3	1.97702	4.57979	0.048039
GNAQ	1.9724	1.08081	0.0485635
